# Supplementary material for: Validity and reliability of the Kinovea program in obtaining angles and distances using coordinates in 4 perspectives
Source: PLoS One. 2019 Jun 5;14(6):e0216448. doi: 10.1371/journal.pone.0216448 (PMC6550386; doi:10.1371/journal.pone.0216448)
Supplement: S1 Fig — Data set used to perform the statistical analysis, and results. (XLSX) [file pone.0216448.s001.xlsx]

## Sheet: Hoja1
Tipus	No	Observador	Mètode	Repeticio	Càmera	Perspectiva	Distància	Freqüència	Llum	Nom Video	Fotograma	Valor	Valor real	Diff	Percentatge
X	1	Obs1	IN	2	Casio	90	5	30	Alta (3,3)	CIMG8799	78	1.35	0	1.35	0
X	2	Obs1	IN	2	Casio	90	5	30	Alta (3,3)	CIMG8799	78	799.47	800	-0.53	-0.0006625
X	3	Obs1	IN	2	Casio	90	5	30	Alta (3,3)	CIMG8799	78	800.09	800	0.09	0.0001125
X	4	Obs1	IN	2	Casio	90	5	30	Alta (3,3)	CIMG8799	78	-0.84	0	-0.84	0
X	5	Obs1	IN	2	Casio	90	5	30	Alta (3,3)	CIMG8799	78	15.06	15.3	-0.24	-0.0156863
X	6	Obs1	IN	2	Casio	90	5	30	Alta (3,3)	CIMG8799	78	78.39	77.9	0.49	0.00629012
X	7	Obs1	IN	2	Casio	90	5	30	Alta (3,3)	CIMG8799	78	129.47	129	0.47	0.00364341
X	8	Obs1	IN	2	Casio	90	5	30	Alta (3,3)	CIMG8799	78	107.24	106.3	0.94	0.0088429
X	9	Obs1	IN	2	Casio	90	5	30	Alta (3,3)	CIMG8799	78	193.21	192.5	0.71	0.00368831
X	10	Obs1	IN	2	Casio	90	5	30	Alta (3,3)	CIMG8799	78	337.7	335.3	2.4	0.00715777
X	11	Obs1	IN	2	Casio	90	5	30	Alta (3,3)	CIMG8799	78	267.72	266.5	1.22	0.00457786
X	12	Obs1	IN	2	Casio	90	5	30	Alta (3,3)	CIMG8799	78	190.8	189.1	1.7	0.00898995
X	13	Obs1	IN	2	Casio	90	5	30	Alta (3,3)	CIMG8799	78	149.11	148.7	0.41	0.00275723
X	14	Obs1	IN	2	Casio	90	5	30	Alta (3,3)	CIMG8799	78	202.44	201.6	0.84	0.00416667
X	15	Obs1	IN	2	Casio	90	5	30	Alta (3,3)	CIMG8799	78	427.23	425.3	1.93	0.00453797
X	16	Obs1	IN	2	Casio	90	5	30	Alta (3,3)	CIMG8799	78	458.32	455.9	2.42	0.00530818
X	17	Obs1	IN	2	Casio	90	5	30	Alta (3,3)	CIMG8799	78	349.32	348.2	1.12	0.00321654
X	18	Obs1	IN	2	Casio	90	5	30	Alta (3,3)	CIMG8799	78	304.77	303.1	1.67	0.00550973
X	19	Obs1	IN	2	Casio	90	5	30	Alta (3,3)	CIMG8799	78	323.86	321.5	2.36	0.00734059
X	20	Obs1	IN	2	Casio	90	5	30	Alta (3,3)	CIMG8799	78	489.35	488.4	0.95	0.00194513
X	21	Obs1	IN	2	Casio	90	5	30	Alta (3,3)	CIMG8799	78	521.56	519.7	1.86	0.00357899
X	22	Obs1	IN	2	Casio	90	5	30	Alta (3,3)	CIMG8799	78	445.35	442.7	2.65	0.005986
X	23	Obs1	IN	2	Casio	90	5	30	Alta (3,3)	CIMG8799	78	414.94	413.3	1.64	0.00396806
X	24	Obs1	IN	2	Casio	90	5	30	Alta (3,3)	CIMG8799	78	536.67	535.5	1.17	0.00218487
X	25	Obs1	IN	2	Casio	90	5	30	Alta (3,3)	CIMG8799	78	567.71	566.9	0.81	0.00142882
X	26	Obs1	IN	2	Casio	90	5	30	Alta (3,3)	CIMG8799	78	679.57	678.2	1.37	0.00202005
X	27	Obs1	IN	2	Casio	90	5	30	Alta (3,3)	CIMG8799	78	723.85	723.9	-0.05	-6.90703e-05
X	28	Obs1	IN	2	Casio	90	5	30	Alta (3,3)	CIMG8799	78	717.68	712.7	4.98	0.00698751
X	29	Obs1	IN	2	Casio	90	5	30	Alta (3,3)	CIMG8799	78	783.62	784.7	-1.08	-0.00137632
Y	1	Obs1	IN	2	Casio	90	5	30	Alta (3,3)	CIMG8799	78	555.28	555	0.28	0.000504505
Y	2	Obs1	IN	2	Casio	90	5	30	Alta (3,3)	CIMG8799	78	554.54	555	-0.46	-0.000828829
Y	3	Obs1	IN	2	Casio	90	5	30	Alta (3,3)	CIMG8799	78	2.59	0	2.59	#DIV/0!
Y	4	Obs1	IN	2	Casio	90	5	30	Alta (3,3)	CIMG8799	78	-0.24	0	-0.24	#DIV/0!
Y	5	Obs1	IN	2	Casio	90	5	30	Alta (3,3)	CIMG8799	78	414.42	414.8	-0.38	-0.000916104
Y	6	Obs1	IN	2	Casio	90	5	30	Alta (3,3)	CIMG8799	78	304.31	303.4	0.91	0.00299934
Y	7	Obs1	IN	2	Casio	90	5	30	Alta (3,3)	CIMG8799	78	56.13	56.2	-0.07	-0.00124555
Y	8	Obs1	IN	2	Casio	90	5	30	Alta (3,3)	CIMG8799	78	18.44	18.7	-0.26	-0.0139037
Y	9	Obs1	IN	2	Casio	90	5	30	Alta (3,3)	CIMG8799	78	49.39	48.2	1.19	0.0246888
Y	10	Obs1	IN	2	Casio	90	5	30	Alta (3,3)	CIMG8799	78	498.37	498.2	0.17	0.000341228
Y	11	Obs1	IN	2	Casio	90	5	30	Alta (3,3)	CIMG8799	78	262.09	261.3	0.79	0.00302334
Y	12	Obs1	IN	2	Casio	90	5	30	Alta (3,3)	CIMG8799	78	185.22	184.4	0.82	0.00444685
Y	13	Obs1	IN	2	Casio	90	5	30	Alta (3,3)	CIMG8799	78	174.23	173.7	0.53	0.00305124
Y	14	Obs1	IN	2	Casio	90	5	30	Alta (3,3)	CIMG8799	78	105.11	103.8	1.31	0.0126204
Y	15	Obs1	IN	2	Casio	90	5	30	Alta (3,3)	CIMG8799	78	457.68	458	-0.32	-0.00069869
Y	16	Obs1	IN	2	Casio	90	5	30	Alta (3,3)	CIMG8799	78	275.92	276.1	-0.18	-0.000651938
Y	17	Obs1	IN	2	Casio	90	5	30	Alta (3,3)	CIMG8799	78	181.84	181.6	0.24	0.00132159
Y	18	Obs1	IN	2	Casio	90	5	30	Alta (3,3)	CIMG8799	78	220.63	219.4	1.23	0.0056062
Y	19	Obs1	IN	2	Casio	90	5	30	Alta (3,3)	CIMG8799	78	137.03	135.5	1.53	0.0112915
Y	20	Obs1	IN	2	Casio	90	5	30	Alta (3,3)	CIMG8799	78	531.25	531.1	0.15	0.000282433
Y	21	Obs1	IN	2	Casio	90	5	30	Alta (3,3)	CIMG8799	78	394.92	395.3	-0.38	-0.000961295
Y	22	Obs1	IN	2	Casio	90	5	30	Alta (3,3)	CIMG8799	78	87.29	83.9	3.39	0.0404052
Y	23	Obs1	IN	2	Casio	90	5	30	Alta (3,3)	CIMG8799	78	69.47	67.8	1.67	0.0246313
Y	24	Obs1	IN	2	Casio	90	5	30	Alta (3,3)	CIMG8799	78	17.78	16.8	0.98	0.0583333
Y	25	Obs1	IN	2	Casio	90	5	30	Alta (3,3)	CIMG8799	78	514.62	514.4	0.22	0.000427683
Y	26	Obs1	IN	2	Casio	90	5	30	Alta (3,3)	CIMG8799	78	292.49	289.7	2.79	0.00963065
Y	27	Obs1	IN	2	Casio	90	5	30	Alta (3,3)	CIMG8799	78	102.23	100.7	1.53	0.0151936
Y	28	Obs1	IN	2	Casio	90	5	30	Alta (3,3)	CIMG8799	78	56.61	52.1	4.51	0.0865643
Y	29	Obs1	IN	2	Casio	90	5	30	Alta (3,3)	CIMG8799	78	92.45	92.1	0.35	0.00380022
X	1	Obs1	IN	2	Casio	45	5	30	Alta (3,3)	CIMG8815	125	0.17	0	0.17	#DIV/0!
X	2	Obs1	IN	2	Casio	45	5	30	Alta (3,3)	CIMG8815	125	798.8	800	-1.2	-0.0015
X	3	Obs1	IN	2	Casio	45	5	30	Alta (3,3)	CIMG8815	125	799.01	800	-0.99	-0.0012375
X	4	Obs1	IN	2	Casio	45	5	30	Alta (3,3)	CIMG8815	125	-0.39	0	-0.39	#DIV/0!
X	5	Obs1	IN	2	Casio	45	5	30	Alta (3,3)	CIMG8815	125	12.93	15.3	-2.37	-0.154902
X	6	Obs1	IN	2	Casio	45	5	30	Alta (3,3)	CIMG8815	125	70.32	77.9	-7.58	-0.0973042
X	7	Obs1	IN	2	Casio	45	5	30	Alta (3,3)	CIMG8815	125	121.89	129	-7.11	-0.0551163
X	8	Obs1	IN	2	Casio	45	5	30	Alta (3,3)	CIMG8815	125	99.9	106.3	-6.4	-0.060207
X	9	Obs1	IN	2	Casio	45	5	30	Alta (3,3)	CIMG8815	125	182.95	192.5	-9.55	-0.0496104
X	10	Obs1	IN	2	Casio	45	5	30	Alta (3,3)	CIMG8815	125	325.37	335.3	-9.93	-0.0296153
X	11	Obs1	IN	2	Casio	45	5	30	Alta (3,3)	CIMG8815	125	256.72	266.5	-9.78	-0.0366979
X	12	Obs1	IN	2	Casio	45	5	30	Alta (3,3)	CIMG8815	125	178.89	189.1	-10.21	-0.0539926
X	13	Obs1	IN	2	Casio	45	5	30	Alta (3,3)	CIMG8815	125	139.16	148.7	-9.54	-0.064156
X	14	Obs1	IN	2	Casio	45	5	30	Alta (3,3)	CIMG8815	125	192.68	201.6	-8.92	-0.044246
X	15	Obs1	IN	2	Casio	45	5	30	Alta (3,3)	CIMG8815	125	416.02	425.3	-9.28	-0.0218199
X	16	Obs1	IN	2	Casio	45	5	30	Alta (3,3)	CIMG8815	125	446.33	455.9	-9.57	-0.0209914
X	17	Obs1	IN	2	Casio	45	5	30	Alta (3,3)	CIMG8815	125	337.23	348.2	-10.97	-0.0315049
X	18	Obs1	IN	2	Casio	45	5	30	Alta (3,3)	CIMG8815	125	292.86	303.1	-10.24	-0.0337842
X	19	Obs1	IN	2	Casio	45	5	30	Alta (3,3)	CIMG8815	125	311.39	321.5	-10.11	-0.0314463
X	20	Obs1	IN	2	Casio	45	5	30	Alta (3,3)	CIMG8815	125	480.44	488.4	-7.96	-0.0162981
X	21	Obs1	IN	2	Casio	45	5	30	Alta (3,3)	CIMG8815	125	511.7	519.7	-8	-0.0153935
X	22	Obs1	IN	2	Casio	45	5	30	Alta (3,3)	CIMG8815	125	433.86	442.7	-8.84	-0.0199684
X	23	Obs1	IN	2	Casio	45	5	30	Alta (3,3)	CIMG8815	125	404.35	413.3	-8.95	-0.021655
X	24	Obs1	IN	2	Casio	45	5	30	Alta (3,3)	CIMG8815	125	527.89	535.5	-7.61	-0.014211
X	25	Obs1	IN	2	Casio	45	5	30	Alta (3,3)	CIMG8815	125	559.93	566.9	-6.97	-0.0122949
X	26	Obs1	IN	2	Casio	45	5	30	Alta (3,3)	CIMG8815	125	672.67	678.2	-5.53	-0.00815394
X	27	Obs1	IN	2	Casio	45	5	30	Alta (3,3)	CIMG8815	125	719.91	723.9	-3.99	-0.00551181
X	28	Obs1	IN	2	Casio	45	5	30	Alta (3,3)	CIMG8815	125	713.54	712.7	0.84	0.00117862
X	29	Obs1	IN	2	Casio	45	5	30	Alta (3,3)	CIMG8815	125	782.4	784.7	-2.3	-0.00293106
Y	1	Obs1	IN	2	Casio	45	5	30	Alta (3,3)	CIMG8815	125	555.45	555	0.45	0.000810811
Y	2	Obs1	IN	2	Casio	45	5	30	Alta (3,3)	CIMG8815	125	553.62	555	-1.38	-0.00248649
Y	3	Obs1	IN	2	Casio	45	5	30	Alta (3,3)	CIMG8815	125	2.46	0	2.46	#DIV/0!
Y	4	Obs1	IN	2	Casio	45	5	30	Alta (3,3)	CIMG8815	125	1.9	0	1.9	#DIV/0!
Y	5	Obs1	IN	2	Casio	45	5	30	Alta (3,3)	CIMG8815	125	415.97	414.8	1.17	0.00282064
Y	6	Obs1	IN	2	Casio	45	5	30	Alta (3,3)	CIMG8815	125	302.93	303.4	-0.47	-0.00154911
Y	7	Obs1	IN	2	Casio	45	5	30	Alta (3,3)	CIMG8815	125	56.96	56.2	0.76	0.0135231
Y	8	Obs1	IN	2	Casio	45	5	30	Alta (3,3)	CIMG8815	125	19	18.7	0.3	0.0160428
Y	9	Obs1	IN	2	Casio	45	5	30	Alta (3,3)	CIMG8815	125	47.75	48.2	-0.45	-0.0093361
Y	10	Obs1	IN	2	Casio	45	5	30	Alta (3,3)	CIMG8815	125	497.71	498.2	-0.49	-0.000983541
Y	11	Obs1	IN	2	Casio	45	5	30	Alta (3,3)	CIMG8815	125	261.47	261.3	0.17	0.000650593
Y	12	Obs1	IN	2	Casio	45	5	30	Alta (3,3)	CIMG8815	125	183.27	184.4	-1.13	-0.00612798
Y	13	Obs1	IN	2	Casio	45	5	30	Alta (3,3)	CIMG8815	125	172.09	173.7	-1.61	-0.00926885
Y	14	Obs1	IN	2	Casio	45	5	30	Alta (3,3)	CIMG8815	125	103.41	103.8	-0.39	-0.00375723
Y	15	Obs1	IN	2	Casio	45	5	30	Alta (3,3)	CIMG8815	125	457.51	458	-0.49	-0.00106987
Y	16	Obs1	IN	2	Casio	45	5	30	Alta (3,3)	CIMG8815	125	275.46	276.1	-0.64	-0.002318
Y	17	Obs1	IN	2	Casio	45	5	30	Alta (3,3)	CIMG8815	125	180.51	181.6	-1.09	-0.0060022
Y	18	Obs1	IN	2	Casio	45	5	30	Alta (3,3)	CIMG8815	125	218.32	219.4	-1.08	-0.00492252
Y	19	Obs1	IN	2	Casio	45	5	30	Alta (3,3)	CIMG8815	125	135.27	135.5	-0.23	-0.00169742
Y	20	Obs1	IN	2	Casio	45	5	30	Alta (3,3)	CIMG8815	125	530.11	531.1	-0.99	-0.00186406
Y	21	Obs1	IN	2	Casio	45	5	30	Alta (3,3)	CIMG8815	125	394.35	395.3	-0.95	-0.00240324
Y	22	Obs1	IN	2	Casio	45	5	30	Alta (3,3)	CIMG8815	125	83.51	83.9	-0.39	-0.00464839
Y	23	Obs1	IN	2	Casio	45	5	30	Alta (3,3)	CIMG8815	125	66.43	67.8	-1.37	-0.0202065
Y	24	Obs1	IN	2	Casio	45	5	30	Alta (3,3)	CIMG8815	125	16.05	16.8	-0.75	-0.0446429
Y	25	Obs1	IN	2	Casio	45	5	30	Alta (3,3)	CIMG8815	125	512.97	514.4	-1.43	-0.00277994
Y	26	Obs1	IN	2	Casio	45	5	30	Alta (3,3)	CIMG8815	125	289.75	289.7	0.05	0.000172592
Y	27	Obs1	IN	2	Casio	45	5	30	Alta (3,3)	CIMG8815	125	101.63	100.7	0.93	0.00923535
Y	28	Obs1	IN	2	Casio	45	5	30	Alta (3,3)	CIMG8815	125	55.83	52.1	3.73	0.0715931
Y	29	Obs1	IN	2	Casio	45	5	30	Alta (3,3)	CIMG8815	125	92.32	92.1	0.22	0.00238871
X	1	Obs1	IN	2	Casio	60	5	30	Alta (3,3)	CIMG8817	205	-1.66	0	-1.66	#DIV/0!
X	2	Obs1	IN	2	Casio	60	5	30	Alta (3,3)	CIMG8817	205	800.77	800	0.77	0.0009625
X	3	Obs1	IN	2	Casio	60	5	30	Alta (3,3)	CIMG8817	205	799.16	800	-0.84	-0.00105
X	4	Obs1	IN	2	Casio	60	5	30	Alta (3,3)	CIMG8817	205	-1.55	0	-1.55	#DIV/0!
X	5	Obs1	IN	2	Casio	60	5	30	Alta (3,3)	CIMG8817	205	12.61	15.3	-2.69	-0.175817
X	6	Obs1	IN	2	Casio	60	5	30	Alta (3,3)	CIMG8817	205	73.89	77.9	-4.01	-0.0514763
X	7	Obs1	IN	2	Casio	60	5	30	Alta (3,3)	CIMG8817	205	125.27	129	-3.73	-0.0289147
X	8	Obs1	IN	2	Casio	60	5	30	Alta (3,3)	CIMG8817	205	102.13	106.3	-4.17	-0.0392286
X	9	Obs1	IN	2	Casio	60	5	30	Alta (3,3)	CIMG8817	205	188.26	192.5	-4.24	-0.022026
X	10	Obs1	IN	2	Casio	60	5	30	Alta (3,3)	CIMG8817	205	332.57	335.3	-2.73	-0.00814196
X	11	Obs1	IN	2	Casio	60	5	30	Alta (3,3)	CIMG8817	205	262.45	266.5	-4.05	-0.015197
X	12	Obs1	IN	2	Casio	60	5	30	Alta (3,3)	CIMG8817	205	184.12	189.1	-4.98	-0.0263353
X	13	Obs1	IN	2	Casio	60	5	30	Alta (3,3)	CIMG8817	205	144.98	148.7	-3.72	-0.0250168
X	14	Obs1	IN	2	Casio	60	5	30	Alta (3,3)	CIMG8817	205	196.48	201.6	-5.12	-0.0253968
X	15	Obs1	IN	2	Casio	60	5	30	Alta (3,3)	CIMG8817	205	421.97	425.3	-3.33	-0.00782977
X	16	Obs1	IN	2	Casio	60	5	30	Alta (3,3)	CIMG8817	205	453.61	455.9	-2.29	-0.00502303
X	17	Obs1	IN	2	Casio	60	5	30	Alta (3,3)	CIMG8817	205	343.56	348.2	-4.64	-0.0133257
X	18	Obs1	IN	2	Casio	60	5	30	Alta (3,3)	CIMG8817	205	298.72	303.1	-4.38	-0.0144507
X	19	Obs1	IN	2	Casio	60	5	30	Alta (3,3)	CIMG8817	205	316.6	321.5	-4.9	-0.0152411
X	20	Obs1	IN	2	Casio	60	5	30	Alta (3,3)	CIMG8817	205	486.77	488.4	-1.63	-0.00333743
X	21	Obs1	IN	2	Casio	60	5	30	Alta (3,3)	CIMG8817	205	516.81	519.7	-2.89	-0.0055609
X	22	Obs1	IN	2	Casio	60	5	30	Alta (3,3)	CIMG8817	205	439.61	442.7	-3.09	-0.0069799
X	23	Obs1	IN	2	Casio	60	5	30	Alta (3,3)	CIMG8817	205	409.84	413.3	-3.46	-0.00837164
X	24	Obs1	IN	2	Casio	60	5	30	Alta (3,3)	CIMG8817	205	531.9	535.5	-3.6	-0.00672269
X	25	Obs1	IN	2	Casio	60	5	30	Alta (3,3)	CIMG8817	205	565.25	566.9	-1.65	-0.00291057
X	26	Obs1	IN	2	Casio	60	5	30	Alta (3,3)	CIMG8817	205	678.12	678.2	-0.08	-0.000117959
X	27	Obs1	IN	2	Casio	60	5	30	Alta (3,3)	CIMG8817	205	722.62	723.9	-1.28	-0.0017682
X	28	Obs1	IN	2	Casio	60	5	30	Alta (3,3)	CIMG8817	205	717.04	712.7	4.34	0.00608952
X	29	Obs1	IN	2	Casio	60	5	30	Alta (3,3)	CIMG8817	205	784.42	784.7	-0.28	-0.000356824
Y	1	Obs1	IN	2	Casio	60	5	30	Alta (3,3)	CIMG8817	205	554.35	555	-0.65	-0.00117117
Y	2	Obs1	IN	2	Casio	60	5	30	Alta (3,3)	CIMG8817	205	554.04	555	-0.96	-0.00172973
Y	3	Obs1	IN	2	Casio	60	5	30	Alta (3,3)	CIMG8817	205	0.65	0	0.65	#DIV/0!
Y	4	Obs1	IN	2	Casio	60	5	30	Alta (3,3)	CIMG8817	205	2.04	0	2.04	#DIV/0!
Y	5	Obs1	IN	2	Casio	60	5	30	Alta (3,3)	CIMG8817	205	413.98	414.8	-0.82	-0.00197686
Y	6	Obs1	IN	2	Casio	60	5	30	Alta (3,3)	CIMG8817	205	304.87	303.4	1.47	0.00484509
Y	7	Obs1	IN	2	Casio	60	5	30	Alta (3,3)	CIMG8817	205	58.44	56.2	2.24	0.0398577
Y	8	Obs1	IN	2	Casio	60	5	30	Alta (3,3)	CIMG8817	205	19.65	18.7	0.95	0.0508021
Y	9	Obs1	IN	2	Casio	60	5	30	Alta (3,3)	CIMG8817	205	50.73	48.2	2.53	0.0524896
Y	10	Obs1	IN	2	Casio	60	5	30	Alta (3,3)	CIMG8817	205	499.52	498.2	1.32	0.00264954
Y	11	Obs1	IN	2	Casio	60	5	30	Alta (3,3)	CIMG8817	205	262.41	261.3	1.11	0.00424799
Y	12	Obs1	IN	2	Casio	60	5	30	Alta (3,3)	CIMG8817	205	185.96	184.4	1.56	0.00845987
Y	13	Obs1	IN	2	Casio	60	5	30	Alta (3,3)	CIMG8817	205	174.93	173.7	1.23	0.00708117
Y	14	Obs1	IN	2	Casio	60	5	30	Alta (3,3)	CIMG8817	205	105.84	103.8	2.04	0.0196532
Y	15	Obs1	IN	2	Casio	60	5	30	Alta (3,3)	CIMG8817	205	460.33	458	2.33	0.00508734
Y	16	Obs1	IN	2	Casio	60	5	30	Alta (3,3)	CIMG8817	205	278.15	276.1	2.05	0.00742485
Y	17	Obs1	IN	2	Casio	60	5	30	Alta (3,3)	CIMG8817	205	182.73	181.6	1.13	0.00622247
Y	18	Obs1	IN	2	Casio	60	5	30	Alta (3,3)	CIMG8817	205	221.44	219.4	2.04	0.00929809
Y	19	Obs1	IN	2	Casio	60	5	30	Alta (3,3)	CIMG8817	205	136.32	135.5	0.82	0.00605166
Y	20	Obs1	IN	2	Casio	60	5	30	Alta (3,3)	CIMG8817	205	531.7	531.1	0.6	0.00112973
Y	21	Obs1	IN	2	Casio	60	5	30	Alta (3,3)	CIMG8817	205	396.71	395.3	1.41	0.00356691
Y	22	Obs1	IN	2	Casio	60	5	30	Alta (3,3)	CIMG8817	205	84.61	83.9	0.71	0.00846246
Y	23	Obs1	IN	2	Casio	60	5	30	Alta (3,3)	CIMG8817	205	70.46	67.8	2.66	0.039233
Y	24	Obs1	IN	2	Casio	60	5	30	Alta (3,3)	CIMG8817	205	19.34	16.8	2.54	0.15119
Y	25	Obs1	IN	2	Casio	60	5	30	Alta (3,3)	CIMG8817	205	515.67	514.4	1.27	0.0024689
Y	26	Obs1	IN	2	Casio	60	5	30	Alta (3,3)	CIMG8817	205	289.67	289.7	-0.03	-0.000103555
Y	27	Obs1	IN	2	Casio	60	5	30	Alta (3,3)	CIMG8817	205	102.32	100.7	1.62	0.0160874
Y	28	Obs1	IN	2	Casio	60	5	30	Alta (3,3)	CIMG8817	205	56.2	52.1	4.1	0.0786948
Y	29	Obs1	IN	2	Casio	60	5	30	Alta (3,3)	CIMG8817	205	92.64	92.1	0.54	0.00586319
X	1	Obs1	IN	2	Casio	75	5	30	Alta (3,3)	CIMG8821	255	0.84	0	0.84	#DIV/0!
X	2	Obs1	IN	2	Casio	75	5	30	Alta (3,3)	CIMG8821	255	798.82	800	-1.18	-0.001475
X	3	Obs1	IN	2	Casio	75	5	30	Alta (3,3)	CIMG8821	255	799.33	800	-0.67	-0.0008375
X	4	Obs1	IN	2	Casio	75	5	30	Alta (3,3)	CIMG8821	255	0.48	0	0.48	#DIV/0!
X	5	Obs1	IN	2	Casio	75	5	30	Alta (3,3)	CIMG8821	255	14.6	15.3	-0.7	-0.0457516
X	6	Obs1	IN	2	Casio	75	5	30	Alta (3,3)	CIMG8821	255	75.34	77.9	-2.56	-0.0328626
X	7	Obs1	IN	2	Casio	75	5	30	Alta (3,3)	CIMG8821	255	125.54	129	-3.46	-0.0268217
X	8	Obs1	IN	2	Casio	75	5	30	Alta (3,3)	CIMG8821	255	103.26	106.3	-3.04	-0.0285983
X	9	Obs1	IN	2	Casio	75	5	30	Alta (3,3)	CIMG8821	255	188.25	192.5	-4.25	-0.0220779
X	10	Obs1	IN	2	Casio	75	5	30	Alta (3,3)	CIMG8821	255	331.47	335.3	-3.83	-0.0114226
X	11	Obs1	IN	2	Casio	75	5	30	Alta (3,3)	CIMG8821	255	260.64	266.5	-5.86	-0.0219887
X	12	Obs1	IN	2	Casio	75	5	30	Alta (3,3)	CIMG8821	255	184.32	189.1	-4.78	-0.0252776
X	13	Obs1	IN	2	Casio	75	5	30	Alta (3,3)	CIMG8821	255	143.63	148.7	-5.07	-0.0340955
X	14	Obs1	IN	2	Casio	75	5	30	Alta (3,3)	CIMG8821	255	196.92	201.6	-4.68	-0.0232143
X	15	Obs1	IN	2	Casio	75	5	30	Alta (3,3)	CIMG8821	255	419.9	425.3	-5.4	-0.0126969
X	16	Obs1	IN	2	Casio	75	5	30	Alta (3,3)	CIMG8821	255	450.75	455.9	-5.15	-0.0112963
X	17	Obs1	IN	2	Casio	75	5	30	Alta (3,3)	CIMG8821	255	342.81	348.2	-5.39	-0.0154796
X	18	Obs1	IN	2	Casio	75	5	30	Alta (3,3)	CIMG8821	255	296.93	303.1	-6.17	-0.0203563
X	19	Obs1	IN	2	Casio	75	5	30	Alta (3,3)	CIMG8821	255	315.52	321.5	-5.98	-0.0186003
X	20	Obs1	IN	2	Casio	75	5	30	Alta (3,3)	CIMG8821	255	484.5	488.4	-3.9	-0.00798526
X	21	Obs1	IN	2	Casio	75	5	30	Alta (3,3)	CIMG8821	255	514.62	519.7	-5.08	-0.00977487
X	22	Obs1	IN	2	Casio	75	5	30	Alta (3,3)	CIMG8821	255	437.4	442.7	-5.3	-0.011972
X	23	Obs1	IN	2	Casio	75	5	30	Alta (3,3)	CIMG8821	255	408.76	413.3	-4.54	-0.0109848
X	24	Obs1	IN	2	Casio	75	5	30	Alta (3,3)	CIMG8821	255	530.55	535.5	-4.95	-0.0092437
X	25	Obs1	IN	2	Casio	75	5	30	Alta (3,3)	CIMG8821	255	563.23	566.9	-3.67	-0.0064738
X	26	Obs1	IN	2	Casio	75	5	30	Alta (3,3)	CIMG8821	255	674.56	678.2	-3.64	-0.00536715
X	27	Obs1	IN	2	Casio	75	5	30	Alta (3,3)	CIMG8821	255	720.88	723.9	-3.02	-0.00417185
X	28	Obs1	IN	2	Casio	75	5	30	Alta (3,3)	CIMG8821	255	715.81	712.7	3.11	0.00436369
X	29	Obs1	IN	2	Casio	75	5	30	Alta (3,3)	CIMG8821	255	783.33	784.7	-1.37	-0.00174589
Y	1	Obs1	IN	2	Casio	75	5	30	Alta (3,3)	CIMG8821	255	555.7	555	0.7	0.00126126
Y	2	Obs1	IN	2	Casio	75	5	30	Alta (3,3)	CIMG8821	255	555.95	555	0.95	0.00171171
Y	3	Obs1	IN	2	Casio	75	5	30	Alta (3,3)	CIMG8821	255	-0.38	0	-0.38	#DIV/0!
Y	4	Obs1	IN	2	Casio	75	5	30	Alta (3,3)	CIMG8821	255	0.56	0	0.56	#DIV/0!
Y	5	Obs1	IN	2	Casio	75	5	30	Alta (3,3)	CIMG8821	255	415.37	414.8	0.57	0.00137416
Y	6	Obs1	IN	2	Casio	75	5	30	Alta (3,3)	CIMG8821	255	303.54	303.4	0.14	0.000461437
Y	7	Obs1	IN	2	Casio	75	5	30	Alta (3,3)	CIMG8821	255	56.68	56.2	0.48	0.00854093
Y	8	Obs1	IN	2	Casio	75	5	30	Alta (3,3)	CIMG8821	255	19.1	18.7	0.4	0.0213904
Y	9	Obs1	IN	2	Casio	75	5	30	Alta (3,3)	CIMG8821	255	47.46	48.2	-0.74	-0.0153527
Y	10	Obs1	IN	2	Casio	75	5	30	Alta (3,3)	CIMG8821	255	498.67	498.2	0.47	0.000943396
Y	11	Obs1	IN	2	Casio	75	5	30	Alta (3,3)	CIMG8821	255	260.9	261.3	-0.4	-0.00153081
Y	12	Obs1	IN	2	Casio	75	5	30	Alta (3,3)	CIMG8821	255	184.74	184.4	0.34	0.00184382
Y	13	Obs1	IN	2	Casio	75	5	30	Alta (3,3)	CIMG8821	255	173.59	173.7	-0.11	-0.000633276
Y	14	Obs1	IN	2	Casio	75	5	30	Alta (3,3)	CIMG8821	255	104.44	103.8	0.64	0.0061657
Y	15	Obs1	IN	2	Casio	75	5	30	Alta (3,3)	CIMG8821	255	459.21	458	1.21	0.00264192
Y	16	Obs1	IN	2	Casio	75	5	30	Alta (3,3)	CIMG8821	255	276.84	276.1	0.74	0.00268019
Y	17	Obs1	IN	2	Casio	75	5	30	Alta (3,3)	CIMG8821	255	182.42	181.6	0.82	0.00451542
Y	18	Obs1	IN	2	Casio	75	5	30	Alta (3,3)	CIMG8821	255	219.82	219.4	0.42	0.00191431
Y	19	Obs1	IN	2	Casio	75	5	30	Alta (3,3)	CIMG8821	255	136.2	135.5	0.7	0.00516605
Y	20	Obs1	IN	2	Casio	75	5	30	Alta (3,3)	CIMG8821	255	532.97	531.1	1.87	0.00352099
Y	21	Obs1	IN	2	Casio	75	5	30	Alta (3,3)	CIMG8821	255	396.08	395.3	0.78	0.00197318
Y	22	Obs1	IN	2	Casio	75	5	30	Alta (3,3)	CIMG8821	255	83.67	83.9	-0.23	-0.00274136
Y	23	Obs1	IN	2	Casio	75	5	30	Alta (3,3)	CIMG8821	255	66.95	67.8	-0.85	-0.0125369
Y	24	Obs1	IN	2	Casio	75	5	30	Alta (3,3)	CIMG8821	255	16.15	16.8	-0.65	-0.0386905
Y	25	Obs1	IN	2	Casio	75	5	30	Alta (3,3)	CIMG8821	255	514.84	514.4	0.44	0.000855365
Y	26	Obs1	IN	2	Casio	75	5	30	Alta (3,3)	CIMG8821	255	291.18	289.7	1.48	0.00510873
Y	27	Obs1	IN	2	Casio	75	5	30	Alta (3,3)	CIMG8821	255	100.11	100.7	-0.59	-0.00585899
Y	28	Obs1	IN	2	Casio	75	5	30	Alta (3,3)	CIMG8821	255	55.72	52.1	3.62	0.0694818
Y	29	Obs1	IN	2	Casio	75	5	30	Alta (3,3)	CIMG8821	255	92.44	92.1	0.34	0.00369164
X	1	Obs2	IN	2	Casio	90	5	30	Alta (3,3)	CIMG8799	78	0.59	0	0.59	#DIV/0!
X	2	Obs2	IN	2	Casio	90	5	30	Alta (3,3)	CIMG8799	78	800	800	0	0
X	3	Obs2	IN	2	Casio	90	5	30	Alta (3,3)	CIMG8799	78	799.77	800	-0.23	-0.0002875
X	4	Obs2	IN	2	Casio	90	5	30	Alta (3,3)	CIMG8799	78	0.58	0	0.58	#DIV/0!
X	5	Obs2	IN	2	Casio	90	5	30	Alta (3,3)	CIMG8799	78	16.02	15.3	0.72	0.0470588
X	6	Obs2	IN	2	Casio	90	5	30	Alta (3,3)	CIMG8799	78	79.74	77.9	1.84	0.02362
X	7	Obs2	IN	2	Casio	90	5	30	Alta (3,3)	CIMG8799	78	130.9	129	1.9	0.0147287
X	8	Obs2	IN	2	Casio	90	5	30	Alta (3,3)	CIMG8799	78	107.69	106.3	1.39	0.0130762
X	9	Obs2	IN	2	Casio	90	5	30	Alta (3,3)	CIMG8799	78	194.07	192.5	1.57	0.00815584
X	10	Obs2	IN	2	Casio	90	5	30	Alta (3,3)	CIMG8799	78	337.18	335.3	1.88	0.00560692
X	11	Obs2	IN	2	Casio	90	5	30	Alta (3,3)	CIMG8799	78	269.7	266.5	3.2	0.0120075
X	12	Obs2	IN	2	Casio	90	5	30	Alta (3,3)	CIMG8799	78	190.14	189.1	1.04	0.00549974
X	13	Obs2	IN	2	Casio	90	5	30	Alta (3,3)	CIMG8799	78	149.92	148.7	1.22	0.00820444
X	14	Obs2	IN	2	Casio	90	5	30	Alta (3,3)	CIMG8799	78	202.3	201.6	0.7	0.00347222
X	15	Obs2	IN	2	Casio	90	5	30	Alta (3,3)	CIMG8799	78	427.69	425.3	2.39	0.00561956
X	16	Obs2	IN	2	Casio	90	5	30	Alta (3,3)	CIMG8799	78	458.07	455.9	2.17	0.00475982
X	17	Obs2	IN	2	Casio	90	5	30	Alta (3,3)	CIMG8799	78	350.12	348.2	1.92	0.00551407
X	18	Obs2	IN	2	Casio	90	5	30	Alta (3,3)	CIMG8799	78	304.96	303.1	1.86	0.00613659
X	19	Obs2	IN	2	Casio	90	5	30	Alta (3,3)	CIMG8799	78	323.81	321.5	2.31	0.00718507
X	20	Obs2	IN	2	Casio	90	5	30	Alta (3,3)	CIMG8799	78	490.06	488.4	1.66	0.00339885
X	21	Obs2	IN	2	Casio	90	5	30	Alta (3,3)	CIMG8799	78	521	519.7	1.3	0.00250144
X	22	Obs2	IN	2	Casio	90	5	30	Alta (3,3)	CIMG8799	78	444.5	442.7	1.8	0.00406596
X	23	Obs2	IN	2	Casio	90	5	30	Alta (3,3)	CIMG8799	78	414.94	413.3	1.64	0.00396806
X	24	Obs2	IN	2	Casio	90	5	30	Alta (3,3)	CIMG8799	78	537.16	535.5	1.66	0.00309991
X	25	Obs2	IN	2	Casio	90	5	30	Alta (3,3)	CIMG8799	78	568.91	566.9	2.01	0.0035456
X	26	Obs2	IN	2	Casio	90	5	30	Alta (3,3)	CIMG8799	78	679.85	678.2	1.65	0.00243291
X	27	Obs2	IN	2	Casio	90	5	30	Alta (3,3)	CIMG8799	78	723.56	723.9	-0.34	-0.000469678
X	28	Obs2	IN	2	Casio	90	5	30	Alta (3,3)	CIMG8799	78	718.68	712.7	5.98	0.00839063
X	29	Obs2	IN	2	Casio	90	5	30	Alta (3,3)	CIMG8799	78	784.43	784.7	-0.27	-0.000344081
Y	1	Obs2	IN	2	Casio	90	5	30	Alta (3,3)	CIMG8799	78	554.76	555	-0.24	-0.000432432
Y	2	Obs2	IN	2	Casio	90	5	30	Alta (3,3)	CIMG8799	78	555	555	0	0
Y	3	Obs2	IN	2	Casio	90	5	30	Alta (3,3)	CIMG8799	78	-0.58	0	-0.58	#DIV/0!
Y	4	Obs2	IN	2	Casio	90	5	30	Alta (3,3)	CIMG8799	78	-0.23	0	-0.23	#DIV/0!
Y	5	Obs2	IN	2	Casio	90	5	30	Alta (3,3)	CIMG8799	78	414.43	414.8	-0.37	-0.000891996
Y	6	Obs2	IN	2	Casio	90	5	30	Alta (3,3)	CIMG8799	78	303.25	303.4	-0.15	-0.000494397
Y	7	Obs2	IN	2	Casio	90	5	30	Alta (3,3)	CIMG8799	78	55.89	56.2	-0.31	-0.00551601
Y	8	Obs2	IN	2	Casio	90	5	30	Alta (3,3)	CIMG8799	78	17.59	18.7	-1.11	-0.0593583
Y	9	Obs2	IN	2	Casio	90	5	30	Alta (3,3)	CIMG8799	78	47.59	48.2	-0.61	-0.0126556
Y	10	Obs2	IN	2	Casio	90	5	30	Alta (3,3)	CIMG8799	78	498.92	498.2	0.72	0.0014452
Y	11	Obs2	IN	2	Casio	90	5	30	Alta (3,3)	CIMG8799	78	260.47	261.3	-0.83	-0.00317643
Y	12	Obs2	IN	2	Casio	90	5	30	Alta (3,3)	CIMG8799	78	185.25	184.4	0.85	0.00460954
Y	13	Obs2	IN	2	Casio	90	5	30	Alta (3,3)	CIMG8799	78	173.71	173.7	0.01	5.75705e-05
Y	14	Obs2	IN	2	Casio	90	5	30	Alta (3,3)	CIMG8799	78	103.93	103.8	0.13	0.00125241
Y	15	Obs2	IN	2	Casio	90	5	30	Alta (3,3)	CIMG8799	78	458.45	458	0.45	0.000982533
Y	16	Obs2	IN	2	Casio	90	5	30	Alta (3,3)	CIMG8799	78	276.1	276.1	0	0
Y	17	Obs2	IN	2	Casio	90	5	30	Alta (3,3)	CIMG8799	78	182	181.6	0.4	0.00220264
Y	18	Obs2	IN	2	Casio	90	5	30	Alta (3,3)	CIMG8799	78	218.82	219.4	-0.58	-0.00264357
Y	19	Obs2	IN	2	Casio	90	5	30	Alta (3,3)	CIMG8799	78	136.09	135.5	0.59	0.00435424
Y	20	Obs2	IN	2	Casio	90	5	30	Alta (3,3)	CIMG8799	78	532.29	531.1	1.19	0.00224063
Y	21	Obs2	IN	2	Casio	90	5	30	Alta (3,3)	CIMG8799	78	395.24	395.3	-0.06	-0.000151783
Y	22	Obs2	IN	2	Casio	90	5	30	Alta (3,3)	CIMG8799	78	84.04	83.9	0.14	0.00166865
Y	23	Obs2	IN	2	Casio	90	5	30	Alta (3,3)	CIMG8799	78	67	67.8	-0.8	-0.0117994
Y	24	Obs2	IN	2	Casio	90	5	30	Alta (3,3)	CIMG8799	78	16.4	16.8	-0.4	-0.0238095
Y	25	Obs2	IN	2	Casio	90	5	30	Alta (3,3)	CIMG8799	78	515.41	514.4	1.01	0.00196345
Y	26	Obs2	IN	2	Casio	90	5	30	Alta (3,3)	CIMG8799	78	288.93	289.7	-0.77	-0.00265792
Y	27	Obs2	IN	2	Casio	90	5	30	Alta (3,3)	CIMG8799	78	101.43	100.7	0.73	0.00724926
Y	28	Obs2	IN	2	Casio	90	5	30	Alta (3,3)	CIMG8799	78	54.49	52.1	2.39	0.0458733
Y	29	Obs2	IN	2	Casio	90	5	30	Alta (3,3)	CIMG8799	78	91.86	92.1	-0.24	-0.00260586
X	1	Obs2	IN	2	Casio	45	5	30	Alta (3,3)	CIMG8815	125	0.52	0	0.52	#DIV/0!
X	2	Obs2	IN	2	Casio	45	5	30	Alta (3,3)	CIMG8815	125	800.2	800	0.2	0.00025
X	3	Obs2	IN	2	Casio	45	5	30	Alta (3,3)	CIMG8815	125	799.9	800	-0.1	-0.000125
X	4	Obs2	IN	2	Casio	45	5	30	Alta (3,3)	CIMG8815	125	0.75	0	0.75	#DIV/0!
X	5	Obs2	IN	2	Casio	45	5	30	Alta (3,3)	CIMG8815	125	13.04	15.3	-2.26	-0.147712
X	6	Obs2	IN	2	Casio	45	5	30	Alta (3,3)	CIMG8815	125	71.17	77.9	-6.73	-0.0863928
X	7	Obs2	IN	2	Casio	45	5	30	Alta (3,3)	CIMG8815	125	122.81	129	-6.19	-0.0479845
X	8	Obs2	IN	2	Casio	45	5	30	Alta (3,3)	CIMG8815	125	101.54	106.3	-4.76	-0.0447789
X	9	Obs2	IN	2	Casio	45	5	30	Alta (3,3)	CIMG8815	125	183.73	192.5	-8.77	-0.0455584
X	10	Obs2	IN	2	Casio	45	5	30	Alta (3,3)	CIMG8815	125	326.93	335.3	-8.37	-0.0249627
X	11	Obs2	IN	2	Casio	45	5	30	Alta (3,3)	CIMG8815	125	258.15	266.5	-8.35	-0.0313321
X	12	Obs2	IN	2	Casio	45	5	30	Alta (3,3)	CIMG8815	125	182.05	189.1	-7.05	-0.0372819
X	13	Obs2	IN	2	Casio	45	5	30	Alta (3,3)	CIMG8815	125	141.2	148.7	-7.5	-0.0504371
X	14	Obs2	IN	2	Casio	45	5	30	Alta (3,3)	CIMG8815	125	193.41	201.6	-8.19	-0.040625
X	15	Obs2	IN	2	Casio	45	5	30	Alta (3,3)	CIMG8815	125	417.48	425.3	-7.82	-0.018387
X	16	Obs2	IN	2	Casio	45	5	30	Alta (3,3)	CIMG8815	125	447.95	455.9	-7.95	-0.017438
X	17	Obs2	IN	2	Casio	45	5	30	Alta (3,3)	CIMG8815	125	339.15	348.2	-9.05	-0.0259908
X	18	Obs2	IN	2	Casio	45	5	30	Alta (3,3)	CIMG8815	125	293.44	303.1	-9.66	-0.0318707
X	19	Obs2	IN	2	Casio	45	5	30	Alta (3,3)	CIMG8815	125	312.32	321.5	-9.18	-0.0285537
X	20	Obs2	IN	2	Casio	45	5	30	Alta (3,3)	CIMG8815	125	481.53	488.4	-6.87	-0.0140663
X	21	Obs2	IN	2	Casio	45	5	30	Alta (3,3)	CIMG8815	125	512.48	519.7	-7.22	-0.0138926
X	22	Obs2	IN	2	Casio	45	5	30	Alta (3,3)	CIMG8815	125	434.01	442.7	-8.69	-0.0196295
X	23	Obs2	IN	2	Casio	45	5	30	Alta (3,3)	CIMG8815	125	405.33	413.3	-7.97	-0.0192838
X	24	Obs2	IN	2	Casio	45	5	30	Alta (3,3)	CIMG8815	125	528.36	535.5	-7.14	-0.0133333
X	25	Obs2	IN	2	Casio	45	5	30	Alta (3,3)	CIMG8815	125	561.18	566.9	-5.72	-0.01009
X	26	Obs2	IN	2	Casio	45	5	30	Alta (3,3)	CIMG8815	125	674.48	678.2	-3.72	-0.00548511
X	27	Obs2	IN	2	Casio	45	5	30	Alta (3,3)	CIMG8815	125	721.58	723.9	-2.32	-0.00320486
X	28	Obs2	IN	2	Casio	45	5	30	Alta (3,3)	CIMG8815	125	714.66	712.7	1.96	0.00275011
X	29	Obs2	IN	2	Casio	45	5	30	Alta (3,3)	CIMG8815	125	783.57	784.7	-1.13	-0.00144004
Y	1	Obs2	IN	2	Casio	45	5	30	Alta (3,3)	CIMG8815	125	555.52	555	0.52	0.000936937
Y	2	Obs2	IN	2	Casio	45	5	30	Alta (3,3)	CIMG8815	125	554.25	555	-0.75	-0.00135135
Y	3	Obs2	IN	2	Casio	45	5	30	Alta (3,3)	CIMG8815	125	0.38	0	0.38	#DIV/0!
Y	4	Obs2	IN	2	Casio	45	5	30	Alta (3,3)	CIMG8815	125	-0.27	0	-0.27	#DIV/0!
Y	5	Obs2	IN	2	Casio	45	5	30	Alta (3,3)	CIMG8815	125	415.12	414.8	0.32	0.000771456
Y	6	Obs2	IN	2	Casio	45	5	30	Alta (3,3)	CIMG8815	125	302.84	303.4	-0.56	-0.00184575
Y	7	Obs2	IN	2	Casio	45	5	30	Alta (3,3)	CIMG8815	125	54.94	56.2	-1.26	-0.0224199
Y	8	Obs2	IN	2	Casio	45	5	30	Alta (3,3)	CIMG8815	125	17.67	18.7	-1.03	-0.0550802
Y	9	Obs2	IN	2	Casio	45	5	30	Alta (3,3)	CIMG8815	125	46.75	48.2	-1.45	-0.030083
Y	10	Obs2	IN	2	Casio	45	5	30	Alta (3,3)	CIMG8815	125	497.3	498.2	-0.9	-0.0018065
Y	11	Obs2	IN	2	Casio	45	5	30	Alta (3,3)	CIMG8815	125	260.21	261.3	-1.09	-0.00417145
Y	12	Obs2	IN	2	Casio	45	5	30	Alta (3,3)	CIMG8815	125	183.56	184.4	-0.84	-0.00455531
Y	13	Obs2	IN	2	Casio	45	5	30	Alta (3,3)	CIMG8815	125	172.46	173.7	-1.24	-0.00713874
Y	14	Obs2	IN	2	Casio	45	5	30	Alta (3,3)	CIMG8815	125	102.78	103.8	-1.02	-0.00982659
Y	15	Obs2	IN	2	Casio	45	5	30	Alta (3,3)	CIMG8815	125	457.08	458	-0.92	-0.00200873
Y	16	Obs2	IN	2	Casio	45	5	30	Alta (3,3)	CIMG8815	125	274.39	276.1	-1.71	-0.00619341
Y	17	Obs2	IN	2	Casio	45	5	30	Alta (3,3)	CIMG8815	125	180.56	181.6	-1.04	-0.00572687
Y	18	Obs2	IN	2	Casio	45	5	30	Alta (3,3)	CIMG8815	125	218.25	219.4	-1.15	-0.00524157
Y	19	Obs2	IN	2	Casio	45	5	30	Alta (3,3)	CIMG8815	125	133.45	135.5	-2.05	-0.0151292
Y	20	Obs2	IN	2	Casio	45	5	30	Alta (3,3)	CIMG8815	125	530.36	531.1	-0.74	-0.00139333
Y	21	Obs2	IN	2	Casio	45	5	30	Alta (3,3)	CIMG8815	125	394.15	395.3	-1.15	-0.00290918
Y	22	Obs2	IN	2	Casio	45	5	30	Alta (3,3)	CIMG8815	125	82.07	83.9	-1.83	-0.0218117
Y	23	Obs2	IN	2	Casio	45	5	30	Alta (3,3)	CIMG8815	125	66.64	67.8	-1.16	-0.0171091
Y	24	Obs2	IN	2	Casio	45	5	30	Alta (3,3)	CIMG8815	125	15.56	16.8	-1.24	-0.0738095
Y	25	Obs2	IN	2	Casio	45	5	30	Alta (3,3)	CIMG8815	125	514.16	514.4	-0.24	-0.000466563
Y	26	Obs2	IN	2	Casio	45	5	30	Alta (3,3)	CIMG8815	125	289.19	289.7	-0.51	-0.00176044
Y	27	Obs2	IN	2	Casio	45	5	30	Alta (3,3)	CIMG8815	125	100.96	100.7	0.26	0.00258193
Y	28	Obs2	IN	2	Casio	45	5	30	Alta (3,3)	CIMG8815	125	55.35	52.1	3.25	0.06238
Y	29	Obs2	IN	2	Casio	45	5	30	Alta (3,3)	CIMG8815	125	92.51	92.1	0.41	0.00445168
X	1	Obs2	IN	2	Casio	60	5	30	Alta (3,3)	CIMG8817	205	0.81	0	0.81	#DIV/0!
X	2	Obs2	IN	2	Casio	60	5	30	Alta (3,3)	CIMG8817	205	799.51	800	-0.49	-0.0006125
X	3	Obs2	IN	2	Casio	60	5	30	Alta (3,3)	CIMG8817	205	800.49	800	0.49	0.0006125
X	4	Obs2	IN	2	Casio	60	5	30	Alta (3,3)	CIMG8817	205	0.79	0	0.79	#DIV/0!
X	5	Obs2	IN	2	Casio	60	5	30	Alta (3,3)	CIMG8817	205	15	15.3	-0.3	-0.0196078
X	6	Obs2	IN	2	Casio	60	5	30	Alta (3,3)	CIMG8817	205	76.06	77.9	-1.84	-0.02362
X	7	Obs2	IN	2	Casio	60	5	30	Alta (3,3)	CIMG8817	205	126.61	129	-2.39	-0.0185271
X	8	Obs2	IN	2	Casio	60	5	30	Alta (3,3)	CIMG8817	205	103.78	106.3	-2.52	-0.0237065
X	9	Obs2	IN	2	Casio	60	5	30	Alta (3,3)	CIMG8817	205	189.42	192.5	-3.08	-0.016
X	10	Obs2	IN	2	Casio	60	5	30	Alta (3,3)	CIMG8817	205	332.31	335.3	-2.99	-0.00891739
X	11	Obs2	IN	2	Casio	60	5	30	Alta (3,3)	CIMG8817	205	263.36	266.5	-3.14	-0.0117824
X	12	Obs2	IN	2	Casio	60	5	30	Alta (3,3)	CIMG8817	205	186.39	189.1	-2.71	-0.014331
X	13	Obs2	IN	2	Casio	60	5	30	Alta (3,3)	CIMG8817	205	145.81	148.7	-2.89	-0.0194351
X	14	Obs2	IN	2	Casio	60	5	30	Alta (3,3)	CIMG8817	205	198.99	201.6	-2.61	-0.0129464
X	15	Obs2	IN	2	Casio	60	5	30	Alta (3,3)	CIMG8817	205	422.69	425.3	-2.61	-0.00613684
X	16	Obs2	IN	2	Casio	60	5	30	Alta (3,3)	CIMG8817	205	453.5	455.9	-2.4	-0.00526431
X	17	Obs2	IN	2	Casio	60	5	30	Alta (3,3)	CIMG8817	205	345.42	348.2	-2.78	-0.00798392
X	18	Obs2	IN	2	Casio	60	5	30	Alta (3,3)	CIMG8817	205	300.54	303.1	-2.56	-0.00844606
X	19	Obs2	IN	2	Casio	60	5	30	Alta (3,3)	CIMG8817	205	318.63	321.5	-2.87	-0.00892691
X	20	Obs2	IN	2	Casio	60	5	30	Alta (3,3)	CIMG8817	205	486.73	488.4	-1.67	-0.00341933
X	21	Obs2	IN	2	Casio	60	5	30	Alta (3,3)	CIMG8817	205	517.96	519.7	-1.74	-0.00334809
X	22	Obs2	IN	2	Casio	60	5	30	Alta (3,3)	CIMG8817	205	440.49	442.7	-2.21	-0.00499209
X	23	Obs2	IN	2	Casio	60	5	30	Alta (3,3)	CIMG8817	205	410.79	413.3	-2.51	-0.00607307
X	24	Obs2	IN	2	Casio	60	5	30	Alta (3,3)	CIMG8817	205	533.84	535.5	-1.66	-0.00309991
X	25	Obs2	IN	2	Casio	60	5	30	Alta (3,3)	CIMG8817	205	565.12	566.9	-1.78	-0.00313988
X	26	Obs2	IN	2	Casio	60	5	30	Alta (3,3)	CIMG8817	205	677.92	678.2	-0.28	-0.000412858
X	27	Obs2	IN	2	Casio	60	5	30	Alta (3,3)	CIMG8817	205	724.05	723.9	0.15	0.000207211
X	28	Obs2	IN	2	Casio	60	5	30	Alta (3,3)	CIMG8817	205	718.33	712.7	5.63	0.00789954
X	29	Obs2	IN	2	Casio	60	5	30	Alta (3,3)	CIMG8817	205	785.46	784.7	0.76	0.000968523
Y	1	Obs2	IN	2	Casio	60	5	30	Alta (3,3)	CIMG8817	205	554.32	555	-0.68	-0.00122523
Y	2	Obs2	IN	2	Casio	60	5	30	Alta (3,3)	CIMG8817	205	554.77	555	-0.23	-0.000414414
Y	3	Obs2	IN	2	Casio	60	5	30	Alta (3,3)	CIMG8817	205	0.25	0	0.25	#DIV/0!
Y	4	Obs2	IN	2	Casio	60	5	30	Alta (3,3)	CIMG8817	205	-0.63	0	-0.63	#DIV/0!
Y	5	Obs2	IN	2	Casio	60	5	30	Alta (3,3)	CIMG8817	205	414.83	414.8	0.03	7.2324e-05
Y	6	Obs2	IN	2	Casio	60	5	30	Alta (3,3)	CIMG8817	205	304.58	303.4	1.18	0.00388926
Y	7	Obs2	IN	2	Casio	60	5	30	Alta (3,3)	CIMG8817	205	57.27	56.2	1.07	0.0190391
Y	8	Obs2	IN	2	Casio	60	5	30	Alta (3,3)	CIMG8817	205	19.38	18.7	0.68	0.0363636
Y	9	Obs2	IN	2	Casio	60	5	30	Alta (3,3)	CIMG8817	205	49.9	48.2	1.7	0.0352697
Y	10	Obs2	IN	2	Casio	60	5	30	Alta (3,3)	CIMG8817	205	500.02	498.2	1.82	0.00365315
Y	11	Obs2	IN	2	Casio	60	5	30	Alta (3,3)	CIMG8817	205	262.55	261.3	1.25	0.00478377
Y	12	Obs2	IN	2	Casio	60	5	30	Alta (3,3)	CIMG8817	205	186.25	184.4	1.85	0.0100325
Y	13	Obs2	IN	2	Casio	60	5	30	Alta (3,3)	CIMG8817	205	175.5	173.7	1.8	0.0103627
Y	14	Obs2	IN	2	Casio	60	5	30	Alta (3,3)	CIMG8817	205	105.17	103.8	1.37	0.0131985
Y	15	Obs2	IN	2	Casio	60	5	30	Alta (3,3)	CIMG8817	205	459.52	458	1.52	0.00331878
Y	16	Obs2	IN	2	Casio	60	5	30	Alta (3,3)	CIMG8817	205	277.36	276.1	1.26	0.00456356
Y	17	Obs2	IN	2	Casio	60	5	30	Alta (3,3)	CIMG8817	205	182.62	181.6	1.02	0.00561674
Y	18	Obs2	IN	2	Casio	60	5	30	Alta (3,3)	CIMG8817	205	221.12	219.4	1.72	0.00783956
Y	19	Obs2	IN	2	Casio	60	5	30	Alta (3,3)	CIMG8817	205	137.27	135.5	1.77	0.0130627
Y	20	Obs2	IN	2	Casio	60	5	30	Alta (3,3)	CIMG8817	205	531.62	531.1	0.52	0.0009791
Y	21	Obs2	IN	2	Casio	60	5	30	Alta (3,3)	CIMG8817	205	396.85	395.3	1.55	0.00392107
Y	22	Obs2	IN	2	Casio	60	5	30	Alta (3,3)	CIMG8817	205	84.68	83.9	0.78	0.00929678
Y	23	Obs2	IN	2	Casio	60	5	30	Alta (3,3)	CIMG8817	205	69.29	67.8	1.49	0.0219764
Y	24	Obs2	IN	2	Casio	60	5	30	Alta (3,3)	CIMG8817	205	17.84	16.8	1.04	0.0619048
Y	25	Obs2	IN	2	Casio	60	5	30	Alta (3,3)	CIMG8817	205	515.74	514.4	1.34	0.00260498
Y	26	Obs2	IN	2	Casio	60	5	30	Alta (3,3)	CIMG8817	205	290.11	289.7	0.41	0.00141526
Y	27	Obs2	IN	2	Casio	60	5	30	Alta (3,3)	CIMG8817	205	102.03	100.7	1.33	0.0132075
Y	28	Obs2	IN	2	Casio	60	5	30	Alta (3,3)	CIMG8817	205	55.61	52.1	3.51	0.0673704
Y	29	Obs2	IN	2	Casio	60	5	30	Alta (3,3)	CIMG8817	205	92.22	92.1	0.12	0.00130293
X	1	Obs2	IN	2	Casio	75	5	30	Alta (3,3)	CIMG8821	255	1.11	0	1.11	#DIV/0!
X	2	Obs2	IN	2	Casio	75	5	30	Alta (3,3)	CIMG8821	255	800	800	0	0
X	3	Obs2	IN	2	Casio	75	5	30	Alta (3,3)	CIMG8821	255	800.19	800	0.19	0.0002375
X	4	Obs2	IN	2	Casio	75	5	30	Alta (3,3)	CIMG8821	255	-0.07	0	-0.07	#DIV/0!
X	5	Obs2	IN	2	Casio	75	5	30	Alta (3,3)	CIMG8821	255	13.59	15.3	-1.71	-0.111765
X	6	Obs2	IN	2	Casio	75	5	30	Alta (3,3)	CIMG8821	255	74.93	77.9	-2.97	-0.0381258
X	7	Obs2	IN	2	Casio	75	5	30	Alta (3,3)	CIMG8821	255	126.14	129	-2.86	-0.0221705
X	8	Obs2	IN	2	Casio	75	5	30	Alta (3,3)	CIMG8821	255	104.19	106.3	-2.11	-0.0198495
X	9	Obs2	IN	2	Casio	75	5	30	Alta (3,3)	CIMG8821	255	188.73	192.5	-3.77	-0.0195844
X	10	Obs2	IN	2	Casio	75	5	30	Alta (3,3)	CIMG8821	255	331.51	335.3	-3.79	-0.0113033
X	11	Obs2	IN	2	Casio	75	5	30	Alta (3,3)	CIMG8821	255	261.43	266.5	-5.07	-0.0190244
X	12	Obs2	IN	2	Casio	75	5	30	Alta (3,3)	CIMG8821	255	184.7	189.1	-4.4	-0.0232681
X	13	Obs2	IN	2	Casio	75	5	30	Alta (3,3)	CIMG8821	255	144.54	148.7	-4.16	-0.0279758
X	14	Obs2	IN	2	Casio	75	5	30	Alta (3,3)	CIMG8821	255	197.46	201.6	-4.14	-0.0205357
X	15	Obs2	IN	2	Casio	75	5	30	Alta (3,3)	CIMG8821	255	421.1	425.3	-4.2	-0.00987538
X	16	Obs2	IN	2	Casio	75	5	30	Alta (3,3)	CIMG8821	255	451.52	455.9	-4.38	-0.00960737
X	17	Obs2	IN	2	Casio	75	5	30	Alta (3,3)	CIMG8821	255	343.62	348.2	-4.58	-0.0131534
X	18	Obs2	IN	2	Casio	75	5	30	Alta (3,3)	CIMG8821	255	298.42	303.1	-4.68	-0.0154404
X	19	Obs2	IN	2	Casio	75	5	30	Alta (3,3)	CIMG8821	255	316.33	321.5	-5.17	-0.0160809
X	20	Obs2	IN	2	Casio	75	5	30	Alta (3,3)	CIMG8821	255	485.2	488.4	-3.2	-0.00655201
X	21	Obs2	IN	2	Casio	75	5	30	Alta (3,3)	CIMG8821	255	515.65	519.7	-4.05	-0.00779296
X	22	Obs2	IN	2	Casio	75	5	30	Alta (3,3)	CIMG8821	255	439.16	442.7	-3.54	-0.00799639
X	23	Obs2	IN	2	Casio	75	5	30	Alta (3,3)	CIMG8821	255	409.36	413.3	-3.94	-0.00953303
X	24	Obs2	IN	2	Casio	75	5	30	Alta (3,3)	CIMG8821	255	532.64	535.5	-2.86	-0.0053408
X	25	Obs2	IN	2	Casio	75	5	30	Alta (3,3)	CIMG8821	255	564.77	566.9	-2.13	-0.00375728
X	26	Obs2	IN	2	Casio	75	5	30	Alta (3,3)	CIMG8821	255	675.75	678.2	-2.45	-0.0036125
X	27	Obs2	IN	2	Casio	75	5	30	Alta (3,3)	CIMG8821	255	722.85	723.9	-1.05	-0.00145048
X	28	Obs2	IN	2	Casio	75	5	30	Alta (3,3)	CIMG8821	255	716.12	712.7	3.42	0.00479865
X	29	Obs2	IN	2	Casio	75	5	30	Alta (3,3)	CIMG8821	255	784.2	784.7	-0.5	-0.000637186
Y	1	Obs2	IN	2	Casio	75	5	30	Alta (3,3)	CIMG8821	255	556	555	1	0.0018018
Y	2	Obs2	IN	2	Casio	75	5	30	Alta (3,3)	CIMG8821	255	555	555	0	0
Y	3	Obs2	IN	2	Casio	75	5	30	Alta (3,3)	CIMG8821	255	1.24	0	1.24	#DIV/0!
Y	4	Obs2	IN	2	Casio	75	5	30	Alta (3,3)	CIMG8821	255	0.4	0	0.4	#DIV/0!
Y	5	Obs2	IN	2	Casio	75	5	30	Alta (3,3)	CIMG8821	255	415.8	414.8	1	0.0024108
Y	6	Obs2	IN	2	Casio	75	5	30	Alta (3,3)	CIMG8821	255	303.77	303.4	0.37	0.00121951
Y	7	Obs2	IN	2	Casio	75	5	30	Alta (3,3)	CIMG8821	255	56.54	56.2	0.34	0.00604982
Y	8	Obs2	IN	2	Casio	75	5	30	Alta (3,3)	CIMG8821	255	19.02	18.7	0.32	0.0171123
Y	9	Obs2	IN	2	Casio	75	5	30	Alta (3,3)	CIMG8821	255	48.14	48.2	-0.06	-0.00124481
Y	10	Obs2	IN	2	Casio	75	5	30	Alta (3,3)	CIMG8821	255	498.38	498.2	0.18	0.000361301
Y	11	Obs2	IN	2	Casio	75	5	30	Alta (3,3)	CIMG8821	255	261.06	261.3	-0.24	-0.000918485
Y	12	Obs2	IN	2	Casio	75	5	30	Alta (3,3)	CIMG8821	255	184.48	184.4	0.08	0.000433839
Y	13	Obs2	IN	2	Casio	75	5	30	Alta (3,3)	CIMG8821	255	173.93	173.7	0.23	0.00132412
Y	14	Obs2	IN	2	Casio	75	5	30	Alta (3,3)	CIMG8821	255	103.38	103.8	-0.42	-0.00404624
Y	15	Obs2	IN	2	Casio	75	5	30	Alta (3,3)	CIMG8821	255	458.18	458	0.18	0.000393013
Y	16	Obs2	IN	2	Casio	75	5	30	Alta (3,3)	CIMG8821	255	276.4	276.1	0.3	0.00108656
Y	17	Obs2	IN	2	Casio	75	5	30	Alta (3,3)	CIMG8821	255	182.14	181.6	0.54	0.00297357
Y	18	Obs2	IN	2	Casio	75	5	30	Alta (3,3)	CIMG8821	255	219.82	219.4	0.42	0.00191431
Y	19	Obs2	IN	2	Casio	75	5	30	Alta (3,3)	CIMG8821	255	135.77	135.5	0.27	0.00199262
Y	20	Obs2	IN	2	Casio	75	5	30	Alta (3,3)	CIMG8821	255	531.06	531.1	-0.04	-7.53154e-05
Y	21	Obs2	IN	2	Casio	75	5	30	Alta (3,3)	CIMG8821	255	395.08	395.3	-0.22	-0.000556539
Y	22	Obs2	IN	2	Casio	75	5	30	Alta (3,3)	CIMG8821	255	83.64	83.9	-0.26	-0.00309893
Y	23	Obs2	IN	2	Casio	75	5	30	Alta (3,3)	CIMG8821	255	68.26	67.8	0.46	0.00678466
Y	24	Obs2	IN	2	Casio	75	5	30	Alta (3,3)	CIMG8821	255	17.14	16.8	0.34	0.0202381
Y	25	Obs2	IN	2	Casio	75	5	30	Alta (3,3)	CIMG8821	255	514.26	514.4	-0.14	-0.000272162
Y	26	Obs2	IN	2	Casio	75	5	30	Alta (3,3)	CIMG8821	255	290.03	289.7	0.33	0.00113911
Y	27	Obs2	IN	2	Casio	75	5	30	Alta (3,3)	CIMG8821	255	101.65	100.7	0.95	0.00943396
Y	28	Obs2	IN	2	Casio	75	5	30	Alta (3,3)	CIMG8821	255	55.65	52.1	3.55	0.0681382
Y	29	Obs2	IN	2	Casio	75	5	30	Alta (3,3)	CIMG8821	255	93.07	92.1	0.97	0.010532
X	1	Obs3	IN	2	Casio	90	5	30	Alta (3,3)	CIMG8799	78	-0.39	0	-0.39	#DIV/0!
X	2	Obs3	IN	2	Casio	90	5	30	Alta (3,3)	CIMG8799	78	799.29	800	-0.71	-0.0008875
X	3	Obs3	IN	2	Casio	90	5	30	Alta (3,3)	CIMG8799	78	799.8	800	-0.2	-0.00025
X	4	Obs3	IN	2	Casio	90	5	30	Alta (3,3)	CIMG8799	78	0.44	0	0.44	#DIV/0!
X	5	Obs3	IN	2	Casio	90	5	30	Alta (3,3)	CIMG8799	78	15.76	15.3	0.46	0.0300654
X	6	Obs3	IN	2	Casio	90	5	30	Alta (3,3)	CIMG8799	78	78.51	77.9	0.61	0.00783055
X	7	Obs3	IN	2	Casio	90	5	30	Alta (3,3)	CIMG8799	78	130.61	129	1.61	0.0124806
X	8	Obs3	IN	2	Casio	90	5	30	Alta (3,3)	CIMG8799	78	107.07	106.3	0.77	0.00724365
X	9	Obs3	IN	2	Casio	90	5	30	Alta (3,3)	CIMG8799	78	193.22	192.5	0.72	0.00374026
X	10	Obs3	IN	2	Casio	90	5	30	Alta (3,3)	CIMG8799	78	335.94	335.3	0.64	0.00190874
X	11	Obs3	IN	2	Casio	90	5	30	Alta (3,3)	CIMG8799	78	267.44	266.5	0.94	0.0035272
X	12	Obs3	IN	2	Casio	90	5	30	Alta (3,3)	CIMG8799	78	190.37	189.1	1.27	0.00671602
X	13	Obs3	IN	2	Casio	90	5	30	Alta (3,3)	CIMG8799	78	149.29	148.7	0.59	0.00396772
X	14	Obs3	IN	2	Casio	90	5	30	Alta (3,3)	CIMG8799	78	202.72	201.6	1.12	0.00555556
X	15	Obs3	IN	2	Casio	90	5	30	Alta (3,3)	CIMG8799	78	426.22	425.3	0.92	0.00216318
X	16	Obs3	IN	2	Casio	90	5	30	Alta (3,3)	CIMG8799	78	458.02	455.9	2.12	0.00465014
X	17	Obs3	IN	2	Casio	90	5	30	Alta (3,3)	CIMG8799	78	349.22	348.2	1.02	0.00292935
X	18	Obs3	IN	2	Casio	90	5	30	Alta (3,3)	CIMG8799	78	303.93	303.1	0.83	0.00273837
X	19	Obs3	IN	2	Casio	90	5	30	Alta (3,3)	CIMG8799	78	323.38	321.5	1.88	0.00584759
X	20	Obs3	IN	2	Casio	90	5	30	Alta (3,3)	CIMG8799	78	488.14	488.4	-0.26	-0.000532351
X	21	Obs3	IN	2	Casio	90	5	30	Alta (3,3)	CIMG8799	78	520.36	519.7	0.66	0.00126996
X	22	Obs3	IN	2	Casio	90	5	30	Alta (3,3)	CIMG8799	78	443.21	442.7	0.51	0.00115202
X	23	Obs3	IN	2	Casio	90	5	30	Alta (3,3)	CIMG8799	78	414.7	413.3	1.4	0.00338737
X	24	Obs3	IN	2	Casio	90	5	30	Alta (3,3)	CIMG8799	78	536.17	535.5	0.67	0.00125117
X	25	Obs3	IN	2	Casio	90	5	30	Alta (3,3)	CIMG8799	78	567.42	566.9	0.52	0.000917269
X	26	Obs3	IN	2	Casio	90	5	30	Alta (3,3)	CIMG8799	78	677.56	678.2	-0.64	-0.000943674
X	27	Obs3	IN	2	Casio	90	5	30	Alta (3,3)	CIMG8799	78	724.14	723.9	0.24	0.000331538
X	28	Obs3	IN	2	Casio	90	5	30	Alta (3,3)	CIMG8799	78	718.81	712.7	6.11	0.00857303
X	29	Obs3	IN	2	Casio	90	5	30	Alta (3,3)	CIMG8799	78	784.66	784.7	-0.04	-5.09749e-05
Y	1	Obs3	IN	2	Casio	90	5	30	Alta (3,3)	CIMG8799	78	556.05	555	1.05	0.00189189
Y	2	Obs3	IN	2	Casio	90	5	30	Alta (3,3)	CIMG8799	78	554.98	555	-0.02	-3.6036e-05
Y	3	Obs3	IN	2	Casio	90	5	30	Alta (3,3)	CIMG8799	78	0.28	0	0.28	#DIV/0!
Y	4	Obs3	IN	2	Casio	90	5	30	Alta (3,3)	CIMG8799	78	0.73	0	0.73	#DIV/0!
Y	5	Obs3	IN	2	Casio	90	5	30	Alta (3,3)	CIMG8799	78	415.28	414.8	0.48	0.00115718
Y	6	Obs3	IN	2	Casio	90	5	30	Alta (3,3)	CIMG8799	78	304.52	303.4	1.12	0.0036915
Y	7	Obs3	IN	2	Casio	90	5	30	Alta (3,3)	CIMG8799	78	57.16	56.2	0.96	0.0170819
Y	8	Obs3	IN	2	Casio	90	5	30	Alta (3,3)	CIMG8799	78	20.49	18.7	1.79	0.0957219
Y	9	Obs3	IN	2	Casio	90	5	30	Alta (3,3)	CIMG8799	78	48.81	48.2	0.61	0.0126556
Y	10	Obs3	IN	2	Casio	90	5	30	Alta (3,3)	CIMG8799	78	497.89	498.2	-0.31	-0.00062224
Y	11	Obs3	IN	2	Casio	90	5	30	Alta (3,3)	CIMG8799	78	261.9	261.3	0.6	0.00229621
Y	12	Obs3	IN	2	Casio	90	5	30	Alta (3,3)	CIMG8799	78	185.54	184.4	1.14	0.00618221
Y	13	Obs3	IN	2	Casio	90	5	30	Alta (3,3)	CIMG8799	78	174.28	173.7	0.58	0.00333909
Y	14	Obs3	IN	2	Casio	90	5	30	Alta (3,3)	CIMG8799	78	104.68	103.8	0.88	0.00847784
Y	15	Obs3	IN	2	Casio	90	5	30	Alta (3,3)	CIMG8799	78	458.36	458	0.36	0.000786026
Y	16	Obs3	IN	2	Casio	90	5	30	Alta (3,3)	CIMG8799	78	275.39	276.1	-0.71	-0.00257153
Y	17	Obs3	IN	2	Casio	90	5	30	Alta (3,3)	CIMG8799	78	182.54	181.6	0.94	0.00517621
Y	18	Obs3	IN	2	Casio	90	5	30	Alta (3,3)	CIMG8799	78	220.72	219.4	1.32	0.00601641
Y	19	Obs3	IN	2	Casio	90	5	30	Alta (3,3)	CIMG8799	78	136.04	135.5	0.54	0.00398524
Y	20	Obs3	IN	2	Casio	90	5	30	Alta (3,3)	CIMG8799	78	531.79	531.1	0.69	0.00129919
Y	21	Obs3	IN	2	Casio	90	5	30	Alta (3,3)	CIMG8799	78	395.39	395.3	0.09	0.000227675
Y	22	Obs3	IN	2	Casio	90	5	30	Alta (3,3)	CIMG8799	78	84.79	83.9	0.89	0.0106079
Y	23	Obs3	IN	2	Casio	90	5	30	Alta (3,3)	CIMG8799	78	68.56	67.8	0.76	0.0112094
Y	24	Obs3	IN	2	Casio	90	5	30	Alta (3,3)	CIMG8799	78	16.68	16.8	-0.12	-0.00714286
Y	25	Obs3	IN	2	Casio	90	5	30	Alta (3,3)	CIMG8799	78	515.19	514.4	0.79	0.00153577
Y	26	Obs3	IN	2	Casio	90	5	30	Alta (3,3)	CIMG8799	78	289.13	289.7	-0.57	-0.00196755
Y	27	Obs3	IN	2	Casio	90	5	30	Alta (3,3)	CIMG8799	78	102.26	100.7	1.56	0.0154916
Y	28	Obs3	IN	2	Casio	90	5	30	Alta (3,3)	CIMG8799	78	55.24	52.1	3.14	0.0602687
Y	29	Obs3	IN	2	Casio	90	5	30	Alta (3,3)	CIMG8799	78	92.75	92.1	0.65	0.00705755
X	1	Obs3	IN	2	Casio	45	5	30	Alta (3,3)	CIMG8815	125	-0.39	0	-0.39	#DIV/0!
X	2	Obs3	IN	2	Casio	45	5	30	Alta (3,3)	CIMG8815	125	799.29	800	-0.71	-0.0008875
X	3	Obs3	IN	2	Casio	45	5	30	Alta (3,3)	CIMG8815	125	799.8	800	-0.2	-0.00025
X	4	Obs3	IN	2	Casio	45	5	30	Alta (3,3)	CIMG8815	125	0.44	0	0.44	#DIV/0!
X	5	Obs3	IN	2	Casio	45	5	30	Alta (3,3)	CIMG8815	125	15.76	15.3	0.46	0.0300654
X	6	Obs3	IN	2	Casio	45	5	30	Alta (3,3)	CIMG8815	125	78.51	77.9	0.61	0.00783055
X	7	Obs3	IN	2	Casio	45	5	30	Alta (3,3)	CIMG8815	125	130.61	129	1.61	0.0124806
X	8	Obs3	IN	2	Casio	45	5	30	Alta (3,3)	CIMG8815	125	107.07	106.3	0.77	0.00724365
X	9	Obs3	IN	2	Casio	45	5	30	Alta (3,3)	CIMG8815	125	193.22	192.5	0.72	0.00374026
X	10	Obs3	IN	2	Casio	45	5	30	Alta (3,3)	CIMG8815	125	335.94	335.3	0.64	0.00190874
X	11	Obs3	IN	2	Casio	45	5	30	Alta (3,3)	CIMG8815	125	267.44	266.5	0.94	0.0035272
X	12	Obs3	IN	2	Casio	45	5	30	Alta (3,3)	CIMG8815	125	190.37	189.1	1.27	0.00671602
X	13	Obs3	IN	2	Casio	45	5	30	Alta (3,3)	CIMG8815	125	149.29	148.7	0.59	0.00396772
X	14	Obs3	IN	2	Casio	45	5	30	Alta (3,3)	CIMG8815	125	202.72	201.6	1.12	0.00555556
X	15	Obs3	IN	2	Casio	45	5	30	Alta (3,3)	CIMG8815	125	426.22	425.3	0.92	0.00216318
X	16	Obs3	IN	2	Casio	45	5	30	Alta (3,3)	CIMG8815	125	458.02	455.9	2.12	0.00465014
X	17	Obs3	IN	2	Casio	45	5	30	Alta (3,3)	CIMG8815	125	349.22	348.2	1.02	0.00292935
X	18	Obs3	IN	2	Casio	45	5	30	Alta (3,3)	CIMG8815	125	303.93	303.1	0.83	0.00273837
X	19	Obs3	IN	2	Casio	45	5	30	Alta (3,3)	CIMG8815	125	323.38	321.5	1.88	0.00584759
X	20	Obs3	IN	2	Casio	45	5	30	Alta (3,3)	CIMG8815	125	488.14	488.4	-0.26	-0.000532351
X	21	Obs3	IN	2	Casio	45	5	30	Alta (3,3)	CIMG8815	125	520.36	519.7	0.66	0.00126996
X	22	Obs3	IN	2	Casio	45	5	30	Alta (3,3)	CIMG8815	125	443.21	442.7	0.51	0.00115202
X	23	Obs3	IN	2	Casio	45	5	30	Alta (3,3)	CIMG8815	125	414.7	413.3	1.4	0.00338737
X	24	Obs3	IN	2	Casio	45	5	30	Alta (3,3)	CIMG8815	125	536.17	535.5	0.67	0.00125117
X	25	Obs3	IN	2	Casio	45	5	30	Alta (3,3)	CIMG8815	125	567.42	566.9	0.52	0.000917269
X	26	Obs3	IN	2	Casio	45	5	30	Alta (3,3)	CIMG8815	125	677.56	678.2	-0.64	-0.000943674
X	27	Obs3	IN	2	Casio	45	5	30	Alta (3,3)	CIMG8815	125	724.14	723.9	0.24	0.000331538
X	28	Obs3	IN	2	Casio	45	5	30	Alta (3,3)	CIMG8815	125	718.81	712.7	6.11	0.00857303
X	29	Obs3	IN	2	Casio	45	5	30	Alta (3,3)	CIMG8815	125	784.66	784.7	-0.04	-5.09749e-05
Y	1	Obs3	IN	2	Casio	45	5	30	Alta (3,3)	CIMG8815	125	556.05	555	1.05	0.00189189
Y	2	Obs3	IN	2	Casio	45	5	30	Alta (3,3)	CIMG8815	125	554.98	555	-0.02	-3.6036e-05
Y	3	Obs3	IN	2	Casio	45	5	30	Alta (3,3)	CIMG8815	125	0.28	0	0.28	#DIV/0!
Y	4	Obs3	IN	2	Casio	45	5	30	Alta (3,3)	CIMG8815	125	0.73	0	0.73	#DIV/0!
Y	5	Obs3	IN	2	Casio	45	5	30	Alta (3,3)	CIMG8815	125	415.28	414.8	0.48	0.00115718
Y	6	Obs3	IN	2	Casio	45	5	30	Alta (3,3)	CIMG8815	125	304.52	303.4	1.12	0.0036915
Y	7	Obs3	IN	2	Casio	45	5	30	Alta (3,3)	CIMG8815	125	57.16	56.2	0.96	0.0170819
Y	8	Obs3	IN	2	Casio	45	5	30	Alta (3,3)	CIMG8815	125	20.49	18.7	1.79	0.0957219
Y	9	Obs3	IN	2	Casio	45	5	30	Alta (3,3)	CIMG8815	125	48.81	48.2	0.61	0.0126556
Y	10	Obs3	IN	2	Casio	45	5	30	Alta (3,3)	CIMG8815	125	497.89	498.2	-0.31	-0.00062224
Y	11	Obs3	IN	2	Casio	45	5	30	Alta (3,3)	CIMG8815	125	261.9	261.3	0.6	0.00229621
Y	12	Obs3	IN	2	Casio	45	5	30	Alta (3,3)	CIMG8815	125	185.54	184.4	1.14	0.00618221
Y	13	Obs3	IN	2	Casio	45	5	30	Alta (3,3)	CIMG8815	125	174.28	173.7	0.58	0.00333909
Y	14	Obs3	IN	2	Casio	45	5	30	Alta (3,3)	CIMG8815	125	104.68	103.8	0.88	0.00847784
Y	15	Obs3	IN	2	Casio	45	5	30	Alta (3,3)	CIMG8815	125	458.36	458	0.36	0.000786026
Y	16	Obs3	IN	2	Casio	45	5	30	Alta (3,3)	CIMG8815	125	275.39	276.1	-0.71	-0.00257153
Y	17	Obs3	IN	2	Casio	45	5	30	Alta (3,3)	CIMG8815	125	182.54	181.6	0.94	0.00517621
Y	18	Obs3	IN	2	Casio	45	5	30	Alta (3,3)	CIMG8815	125	220.72	219.4	1.32	0.00601641
Y	19	Obs3	IN	2	Casio	45	5	30	Alta (3,3)	CIMG8815	125	136.04	135.5	0.54	0.00398524
Y	20	Obs3	IN	2	Casio	45	5	30	Alta (3,3)	CIMG8815	125	531.79	531.1	0.69	0.00129919
Y	21	Obs3	IN	2	Casio	45	5	30	Alta (3,3)	CIMG8815	125	395.39	395.3	0.09	0.000227675
Y	22	Obs3	IN	2	Casio	45	5	30	Alta (3,3)	CIMG8815	125	84.79	83.9	0.89	0.0106079
Y	23	Obs3	IN	2	Casio	45	5	30	Alta (3,3)	CIMG8815	125	68.56	67.8	0.76	0.0112094
Y	24	Obs3	IN	2	Casio	45	5	30	Alta (3,3)	CIMG8815	125	16.68	16.8	-0.12	-0.00714286
Y	25	Obs3	IN	2	Casio	45	5	30	Alta (3,3)	CIMG8815	125	515.19	514.4	0.79	0.00153577
Y	26	Obs3	IN	2	Casio	45	5	30	Alta (3,3)	CIMG8815	125	289.13	289.7	-0.57	-0.00196755
Y	27	Obs3	IN	2	Casio	45	5	30	Alta (3,3)	CIMG8815	125	102.26	100.7	1.56	0.0154916
Y	28	Obs3	IN	2	Casio	45	5	30	Alta (3,3)	CIMG8815	125	55.24	52.1	3.14	0.0602687
Y	29	Obs3	IN	2	Casio	45	5	30	Alta (3,3)	CIMG8815	125	92.75	92.1	0.65	0.00705755
X	1	Obs3	IN	2	Casio	60	5	30	Alta (3,3)	CIMG8817	205	-0.83	0	-0.83	#DIV/0!
X	2	Obs3	IN	2	Casio	60	5	30	Alta (3,3)	CIMG8817	205	799.36	800	-0.64	-0.0008
X	3	Obs3	IN	2	Casio	60	5	30	Alta (3,3)	CIMG8817	205	798.72	800	-1.28	-0.0016
X	4	Obs3	IN	2	Casio	60	5	30	Alta (3,3)	CIMG8817	205	-0.7	0	-0.7	#DIV/0!
X	5	Obs3	IN	2	Casio	60	5	30	Alta (3,3)	CIMG8817	205	13.47	15.3	-1.83	-0.119608
X	6	Obs3	IN	2	Casio	60	5	30	Alta (3,3)	CIMG8817	205	75.52	77.9	-2.38	-0.030552
X	7	Obs3	IN	2	Casio	60	5	30	Alta (3,3)	CIMG8817	205	125.38	129	-3.62	-0.028062
X	8	Obs3	IN	2	Casio	60	5	30	Alta (3,3)	CIMG8817	205	103.13	106.3	-3.17	-0.0298213
X	9	Obs3	IN	2	Casio	60	5	30	Alta (3,3)	CIMG8817	205	188.86	192.5	-3.64	-0.0189091
X	10	Obs3	IN	2	Casio	60	5	30	Alta (3,3)	CIMG8817	205	331.92	335.3	-3.38	-0.0100805
X	11	Obs3	IN	2	Casio	60	5	30	Alta (3,3)	CIMG8817	205	262.05	266.5	-4.45	-0.0166979
X	12	Obs3	IN	2	Casio	60	5	30	Alta (3,3)	CIMG8817	205	184.96	189.1	-4.14	-0.0218932
X	13	Obs3	IN	2	Casio	60	5	30	Alta (3,3)	CIMG8817	205	145.12	148.7	-3.58	-0.0240753
X	14	Obs3	IN	2	Casio	60	5	30	Alta (3,3)	CIMG8817	205	197.38	201.6	-4.22	-0.0209325
X	15	Obs3	IN	2	Casio	60	5	30	Alta (3,3)	CIMG8817	205	422.38	425.3	-2.92	-0.00686574
X	16	Obs3	IN	2	Casio	60	5	30	Alta (3,3)	CIMG8817	205	453.83	455.9	-2.07	-0.00454047
X	17	Obs3	IN	2	Casio	60	5	30	Alta (3,3)	CIMG8817	205	344.3	348.2	-3.9	-0.0112005
X	18	Obs3	IN	2	Casio	60	5	30	Alta (3,3)	CIMG8817	205	298.6	303.1	-4.5	-0.0148466
X	19	Obs3	IN	2	Casio	60	5	30	Alta (3,3)	CIMG8817	205	317.81	321.5	-3.69	-0.0114774
X	20	Obs3	IN	2	Casio	60	5	30	Alta (3,3)	CIMG8817	205	486.71	488.4	-1.69	-0.00346028
X	21	Obs3	IN	2	Casio	60	5	30	Alta (3,3)	CIMG8817	205	517.08	519.7	-2.62	-0.00504137
X	22	Obs3	IN	2	Casio	60	5	30	Alta (3,3)	CIMG8817	205	439.13	442.7	-3.57	-0.00806415
X	23	Obs3	IN	2	Casio	60	5	30	Alta (3,3)	CIMG8817	205	409.99	413.3	-3.31	-0.00800871
X	24	Obs3	IN	2	Casio	60	5	30	Alta (3,3)	CIMG8817	205	532.28	535.5	-3.22	-0.00601307
X	25	Obs3	IN	2	Casio	60	5	30	Alta (3,3)	CIMG8817	205	564.34	566.9	-2.56	-0.00451579
X	26	Obs3	IN	2	Casio	60	5	30	Alta (3,3)	CIMG8817	205	677.3	678.2	-0.9	-0.00132704
X	27	Obs3	IN	2	Casio	60	5	30	Alta (3,3)	CIMG8817	205	722.31	723.9	-1.59	-0.00219644
X	28	Obs3	IN	2	Casio	60	5	30	Alta (3,3)	CIMG8817	205	716.52	712.7	3.82	0.0053599
X	29	Obs3	IN	2	Casio	60	5	30	Alta (3,3)	CIMG8817	205	783.3	784.7	-1.4	-0.00178412
Y	1	Obs3	IN	2	Casio	60	5	30	Alta (3,3)	CIMG8817	205	554.6	555	-0.4	-0.000720721
Y	2	Obs3	IN	2	Casio	60	5	30	Alta (3,3)	CIMG8817	205	554.95	555	-0.05	-9.00901e-05
Y	3	Obs3	IN	2	Casio	60	5	30	Alta (3,3)	CIMG8817	205	0.58	0	0.58	#DIV/0!
Y	4	Obs3	IN	2	Casio	60	5	30	Alta (3,3)	CIMG8817	205	-0.04	0	-0.04	#DIV/0!
Y	5	Obs3	IN	2	Casio	60	5	30	Alta (3,3)	CIMG8817	205	415.33	414.8	0.53	0.00127772
Y	6	Obs3	IN	2	Casio	60	5	30	Alta (3,3)	CIMG8817	205	304.28	303.4	0.88	0.00290046
Y	7	Obs3	IN	2	Casio	60	5	30	Alta (3,3)	CIMG8817	205	57.74	56.2	1.54	0.0274021
Y	8	Obs3	IN	2	Casio	60	5	30	Alta (3,3)	CIMG8817	205	19.3	18.7	0.6	0.0320856
Y	9	Obs3	IN	2	Casio	60	5	30	Alta (3,3)	CIMG8817	205	49.9	48.2	1.7	0.0352697
Y	10	Obs3	IN	2	Casio	60	5	30	Alta (3,3)	CIMG8817	205	499.72	498.2	1.52	0.00305098
Y	11	Obs3	IN	2	Casio	60	5	30	Alta (3,3)	CIMG8817	205	261.91	261.3	0.61	0.00233448
Y	12	Obs3	IN	2	Casio	60	5	30	Alta (3,3)	CIMG8817	205	185.3	184.4	0.9	0.00488069
Y	13	Obs3	IN	2	Casio	60	5	30	Alta (3,3)	CIMG8817	205	174.47	173.7	0.77	0.00443293
Y	14	Obs3	IN	2	Casio	60	5	30	Alta (3,3)	CIMG8817	205	105.67	103.8	1.87	0.0180154
Y	15	Obs3	IN	2	Casio	60	5	30	Alta (3,3)	CIMG8817	205	459.56	458	1.56	0.00340611
Y	16	Obs3	IN	2	Casio	60	5	30	Alta (3,3)	CIMG8817	205	277.57	276.1	1.47	0.00532416
Y	17	Obs3	IN	2	Casio	60	5	30	Alta (3,3)	CIMG8817	205	183.67	181.6	2.07	0.0113987
Y	18	Obs3	IN	2	Casio	60	5	30	Alta (3,3)	CIMG8817	205	221.68	219.4	2.28	0.010392
Y	19	Obs3	IN	2	Casio	60	5	30	Alta (3,3)	CIMG8817	205	137.64	135.5	2.14	0.0157934
Y	20	Obs3	IN	2	Casio	60	5	30	Alta (3,3)	CIMG8817	205	531.95	531.1	0.85	0.00160045
Y	21	Obs3	IN	2	Casio	60	5	30	Alta (3,3)	CIMG8817	205	396.48	395.3	1.18	0.00298507
Y	22	Obs3	IN	2	Casio	60	5	30	Alta (3,3)	CIMG8817	205	85.81	83.9	1.91	0.0227652
Y	23	Obs3	IN	2	Casio	60	5	30	Alta (3,3)	CIMG8817	205	70.27	67.8	2.47	0.0364307
Y	24	Obs3	IN	2	Casio	60	5	30	Alta (3,3)	CIMG8817	205	19.05	16.8	2.25	0.133929
Y	25	Obs3	IN	2	Casio	60	5	30	Alta (3,3)	CIMG8817	205	515.79	514.4	1.39	0.00270218
Y	26	Obs3	IN	2	Casio	60	5	30	Alta (3,3)	CIMG8817	205	290.32	289.7	0.62	0.00214014
Y	27	Obs3	IN	2	Casio	60	5	30	Alta (3,3)	CIMG8817	205	102.11	100.7	1.41	0.014002
Y	28	Obs3	IN	2	Casio	60	5	30	Alta (3,3)	CIMG8817	205	55.98	52.1	3.88	0.0744722
Y	29	Obs3	IN	2	Casio	60	5	30	Alta (3,3)	CIMG8817	205	93.1	92.1	1	0.0108578
X	1	Obs3	IN	2	Casio	75	5	30	Alta (3,3)	CIMG8821	255	0.49	0	0.49	#DIV/0!
X	2	Obs3	IN	2	Casio	75	5	30	Alta (3,3)	CIMG8821	255	800.79	800	0.79	0.0009875
X	3	Obs3	IN	2	Casio	75	5	30	Alta (3,3)	CIMG8821	255	800.12	800	0.12	0.00015
X	4	Obs3	IN	2	Casio	75	5	30	Alta (3,3)	CIMG8821	255	0.84	0	0.84	#DIV/0!
X	5	Obs3	IN	2	Casio	75	5	30	Alta (3,3)	CIMG8821	255	14.28	15.3	-1.02	-0.0666667
X	6	Obs3	IN	2	Casio	75	5	30	Alta (3,3)	CIMG8821	255	74.45	77.9	-3.45	-0.0442875
X	7	Obs3	IN	2	Casio	75	5	30	Alta (3,3)	CIMG8821	255	126.01	129	-2.99	-0.0231783
X	8	Obs3	IN	2	Casio	75	5	30	Alta (3,3)	CIMG8821	255	103.36	106.3	-2.94	-0.0276576
X	9	Obs3	IN	2	Casio	75	5	30	Alta (3,3)	CIMG8821	255	188.55	192.5	-3.95	-0.0205195
X	10	Obs3	IN	2	Casio	75	5	30	Alta (3,3)	CIMG8821	255	331.04	335.3	-4.26	-0.012705
X	11	Obs3	IN	2	Casio	75	5	30	Alta (3,3)	CIMG8821	255	261.59	266.5	-4.91	-0.018424
X	12	Obs3	IN	2	Casio	75	5	30	Alta (3,3)	CIMG8821	255	184.02	189.1	-5.08	-0.0268641
X	13	Obs3	IN	2	Casio	75	5	30	Alta (3,3)	CIMG8821	255	143.84	148.7	-4.86	-0.0326833
X	14	Obs3	IN	2	Casio	75	5	30	Alta (3,3)	CIMG8821	255	197.56	201.6	-4.04	-0.0200397
X	15	Obs3	IN	2	Casio	75	5	30	Alta (3,3)	CIMG8821	255	420.67	425.3	-4.63	-0.0108864
X	16	Obs3	IN	2	Casio	75	5	30	Alta (3,3)	CIMG8821	255	450.7	455.9	-5.2	-0.011406
X	17	Obs3	IN	2	Casio	75	5	30	Alta (3,3)	CIMG8821	255	342.77	348.2	-5.43	-0.0155945
X	18	Obs3	IN	2	Casio	75	5	30	Alta (3,3)	CIMG8821	255	297.76	303.1	-5.34	-0.0176179
X	19	Obs3	IN	2	Casio	75	5	30	Alta (3,3)	CIMG8821	255	316.59	321.5	-4.91	-0.0152722
X	20	Obs3	IN	2	Casio	75	5	30	Alta (3,3)	CIMG8821	255	485.11	488.4	-3.29	-0.00673628
X	21	Obs3	IN	2	Casio	75	5	30	Alta (3,3)	CIMG8821	255	515.12	519.7	-4.58	-0.00881278
X	22	Obs3	IN	2	Casio	75	5	30	Alta (3,3)	CIMG8821	255	438.3	442.7	-4.4	-0.00993901
X	23	Obs3	IN	2	Casio	75	5	30	Alta (3,3)	CIMG8821	255	408.87	413.3	-4.43	-0.0107186
X	24	Obs3	IN	2	Casio	75	5	30	Alta (3,3)	CIMG8821	255	532.06	535.5	-3.44	-0.0064239
X	25	Obs3	IN	2	Casio	75	5	30	Alta (3,3)	CIMG8821	255	564.37	566.9	-2.53	-0.00446287
X	26	Obs3	IN	2	Casio	75	5	30	Alta (3,3)	CIMG8821	255	675.72	678.2	-2.48	-0.00365674
X	27	Obs3	IN	2	Casio	75	5	30	Alta (3,3)	CIMG8821	255	723.29	723.9	-0.61	-0.000842658
X	28	Obs3	IN	2	Casio	75	5	30	Alta (3,3)	CIMG8821	255	715.72	712.7	3.02	0.00423741
X	29	Obs3	IN	2	Casio	75	5	30	Alta (3,3)	CIMG8821	255	784.29	784.7	-0.41	-0.000522493
Y	1	Obs3	IN	2	Casio	75	5	30	Alta (3,3)	CIMG8821	255	554.15	555	-0.85	-0.00153153
Y	2	Obs3	IN	2	Casio	75	5	30	Alta (3,3)	CIMG8821	255	554.72	555	-0.28	-0.000504505
Y	3	Obs3	IN	2	Casio	75	5	30	Alta (3,3)	CIMG8821	255	0.38	0	0.38	#DIV/0!
Y	4	Obs3	IN	2	Casio	75	5	30	Alta (3,3)	CIMG8821	255	-0.34	0	-0.34	#DIV/0!
Y	5	Obs3	IN	2	Casio	75	5	30	Alta (3,3)	CIMG8821	255	414.42	414.8	-0.38	-0.000916104
Y	6	Obs3	IN	2	Casio	75	5	30	Alta (3,3)	CIMG8821	255	303.02	303.4	-0.38	-0.00125247
Y	7	Obs3	IN	2	Casio	75	5	30	Alta (3,3)	CIMG8821	255	56.57	56.2	0.37	0.00658363
Y	8	Obs3	IN	2	Casio	75	5	30	Alta (3,3)	CIMG8821	255	19.17	18.7	0.47	0.0251337
Y	9	Obs3	IN	2	Casio	75	5	30	Alta (3,3)	CIMG8821	255	48.31	48.2	0.11	0.00228216
Y	10	Obs3	IN	2	Casio	75	5	30	Alta (3,3)	CIMG8821	255	498.83	498.2	0.63	0.00126455
Y	11	Obs3	IN	2	Casio	75	5	30	Alta (3,3)	CIMG8821	255	260.68	261.3	-0.62	-0.00237275
Y	12	Obs3	IN	2	Casio	75	5	30	Alta (3,3)	CIMG8821	255	184.81	184.4	0.41	0.00222343
Y	13	Obs3	IN	2	Casio	75	5	30	Alta (3,3)	CIMG8821	255	173.99	173.7	0.29	0.00166955
Y	14	Obs3	IN	2	Casio	75	5	30	Alta (3,3)	CIMG8821	255	103.89	103.8	0.09	0.000867052
Y	15	Obs3	IN	2	Casio	75	5	30	Alta (3,3)	CIMG8821	255	457.72	458	-0.28	-0.000611354
Y	16	Obs3	IN	2	Casio	75	5	30	Alta (3,3)	CIMG8821	255	275.82	276.1	-0.28	-0.00101413
Y	17	Obs3	IN	2	Casio	75	5	30	Alta (3,3)	CIMG8821	255	181.83	181.6	0.23	0.00126652
Y	18	Obs3	IN	2	Casio	75	5	30	Alta (3,3)	CIMG8821	255	218.58	219.4	-0.82	-0.00373747
Y	19	Obs3	IN	2	Casio	75	5	30	Alta (3,3)	CIMG8821	255	134.83	135.5	-0.67	-0.00494465
Y	20	Obs3	IN	2	Casio	75	5	30	Alta (3,3)	CIMG8821	255	531.14	531.1	0.04	7.53154e-05
Y	21	Obs3	IN	2	Casio	75	5	30	Alta (3,3)	CIMG8821	255	394.42	395.3	-0.88	-0.00222616
Y	22	Obs3	IN	2	Casio	75	5	30	Alta (3,3)	CIMG8821	255	83.02	83.9	-0.88	-0.0104887
Y	23	Obs3	IN	2	Casio	75	5	30	Alta (3,3)	CIMG8821	255	68.6	67.8	0.8	0.0117994
Y	24	Obs3	IN	2	Casio	75	5	30	Alta (3,3)	CIMG8821	255	16.4	16.8	-0.4	-0.0238095
Y	25	Obs3	IN	2	Casio	75	5	30	Alta (3,3)	CIMG8821	255	514.12	514.4	-0.28	-0.000544323
Y	26	Obs3	IN	2	Casio	75	5	30	Alta (3,3)	CIMG8821	255	289.37	289.7	-0.33	-0.00113911
Y	27	Obs3	IN	2	Casio	75	5	30	Alta (3,3)	CIMG8821	255	99.94	100.7	-0.76	-0.00754717
Y	28	Obs3	IN	2	Casio	75	5	30	Alta (3,3)	CIMG8821	255	55.09	52.1	2.99	0.0573896
Y	29	Obs3	IN	2	Casio	75	5	30	Alta (3,3)	CIMG8821	255	92.49	92.1	0.39	0.00423453
